# Supplementary material for: Associations between insomnia and pregnancy and perinatal outcomes: Evidence from mendelian randomization and multivariable regression analyses
Source: PLoS Med. 2022 Sep 6;19(9):e1004090. doi: 10.1371/journal.pmed.1004090 (PMC9488815; doi:10.1371/journal.pmed.1004090)
Supplement: S1 Table — (XLSX) [file pmed.1004090.s009.xlsx]

## Sheet: S1 Table
S1 Table. Definitions of pregnancy and perinatal outcomes in UK Biobank (UKB), Avon Longitudinal Study of Parents and Children (ALSPAC), Born in Bradford (BiB, Norwegian Mother, Father and Child Cohort Study (MoBa), and FinnGen
(a) Stillbirth, miscarriage
Cohort	Source	Details	Variable ID	Outcome	Case	Control
UKB	Questionnaire in the initial assessemnt	Q1. Have you ever had any stillbirth, spontaneous miscarriages or terminations? (Yes or no)	2774	Stillbirth	a number larger than 0 to Q2	No to Q1
UKB	Questionnaire in the initial assessemnt	a Q2. How many stillbirths? (enter 0 if none)	3829	Miscarriage	a number larger than 0 to Q3	No to Q1
UKB	Questionnaire in the initial assessemnt	a Q3. How many spontaneous miscarriages (enter 0 if none)	3839
ALSPAC	Questionnaire at 18 weeks of gestation	Q4. Have you ever had any miscaarriages?	b007	Stillbirth	Yes to Q6	No to Q4, Q5 and Q6
ALSPAC	Questionnaire at 18 weeks of gestation	Q5. Have you ever had any abortions or terminations?	b009	Miscarriage	Yes to Q4	No to Q4, Q5 and Q6
ALSPAC	Questionnaire at 18 weeks of gestation	Q6. Have you very had a stillborn baby?	b011
BiB	Maternal records abstraction: Pre-BiB infant info	V1. Pre BiB infant birth outcome: 1=live birth, 2=miscarriage, 3=stillbirth, 4=termination of pregnancy, 5=ectopic pregnancy, 6=not documented	prnprebinfboutcome	Stillbirth	V1=3 or V2=3	V1=1 and V2=2
BiB	Maternal records abstraction: BiB infant info	V2. Birth outcome: 1=live birth, 2=miscarriage, 3=stillbirth	prnbibirthoutc	Miscarriage	V1=2 or V2=2	V1=1 and V2=2
MoBa	Questionnaire at 15 weeks of gestation	If women participants have been pregnnacy before, fill in for all earlier pregnancys. Include all pregnancies that ended in abortion, miscarriage or stillbirth as well as ectopic pregnancies. Q7. Outcome of pregnancy (10 blanks): 1=live infant born, 2=spontaneous abortion, 3=termination of pregnancy, 4=ectopic pregnancy	AA95, AA101, AA107, AA113, AA119, AA125, AA131, AA137, AA143, AA149	Stillbirth	at leat one 2 to Q7, and the corresponding answer to Q8 >22 and ≤43	1 to Q7, or missingness in the first blank of Q8
MOBa	Questionnaire at 15 weeks of gestation	Q8. Week of pregnancy for abortion/stillbirth (10 blanks)	AA96, AA102, AA108, AA114, AA120, AA126, AA132, AA138, AA144, AA150	Miscarriage	at leat one 2 to Q7, and the corresponding answer to Q8 ≥2 and ≤22	1 to Q7, or missingness in the first blank of Q8
FinnGen	National-wide registries (Drug purchase and drug reimbursement, Digital and population data services agency, Statistics Finland, Register of primary health care visits: AVOHILMO, Care register for health care: HILMO, Finnish cancer registry)	International Classification of Diseases (ICD)-10: O03 Spontaneous abortion, ICD-9: 634 Spontaneous abortion, ICD-8: 643 Spontaneous abortion	O15_ABORT_SPONTAN	Miscarriage	Women who ever had an episode of ICD-10 O03, ICD-9 634, or ICD-8 643.	Women who never had an episode of O00 Ectopic pregnancy, O01 Hydatidiform mole, O02 Other abnormal products of conception, O03 Spontaneous abortion, O04 Medical abortion, O05 Other abortion, O06 Unspecified abortion, O07 Failed attempted abortion, O08 Complications following abortion and ectopic and molar pregnancy in ICD-10, and the equivelants in ICD-9 and ICD-8.
a Women who replied 'yes' to Q1 answered the question.
(b) Gestational diabetes
Cohort	Source	Details	Variable ID	Case	Control
UKB	Questionnaire in the initial assessemnt	Q1. Has a doctor ever told you that you have diabetes? (Yes or no)	2443	Yes to Q2	No to Q1
UKB	Questionnaire in the initial assessemnt	a Q2. Did you oly have diabetes during pregnancy? (Yes or no)	4041
ALSPAC b	Obstetric medical records	Data were abstracted by research midwives.	Pregnancy_diabetes	Gestational diabetes	No glycosuria or diabetes
BiB	eClipse Pregnancy Measures	V1. Gestational diabetes - derived from GTT c and backfill notes: 0=no, 1=yes	drvgesdiab	V1=1 and V2=0	V1=0 and V2=0
BiB	eClipse Pregnancy Measures	V2. Diabetes prior to pregnancy: 0=no, 1=yes	bkfdiabete
MoBa	Medical Birth Registry of Norway	R1. Diabetes: 1=pregestational diabetes-type1, 2=pregestational diabetes-type2, 3=pregestational diabetes-unspecified/other, 4=gestational diabetes, 5=antidiabeticc medication during pregnnacy registered without further information	DIABETES_MELLITUS	R1=4	Missingness (meaning no diabetes) in R1
FinnGen	National-wide registries (Drug purchase and drug reimbursement, Digital and population data services agency, Statistics Finland, Register of primary health care visits: AVOHILMO, Care register for health care: HILMO, Finnish cancer registry)	ICD-10: O24.4 Diabetes mellitus arising in pregnancy, ICD-9: 648.8 Abnormal glucose tolerance	GEST_DIABETES	Women who ever had an episode of ICD-10 O24.4 or ICD-9 648.8A.	Women who never had an episode of ICD-10 O24.4 and ICD-9 648.8A.
a Women who replied ‘Yes’ to Q1 answered the question.
b At the time of ALSPAC pregnancies there were no clear guidelines on screening or diagnosing gestational diabetes. There was no universal OGTT or any other blood test. Women with pre-existing diabetes and glycosuria were not included in either cases or controls.
c Either fasting glucose ≥6.1 mmol/l or 2-hour postload glucose ≥7.8 mmol/l.
(c) Hypertensive disorders of pregnancy (HDP)
Cohort	Source	Details	Variable ID	Case	Control
UKB	Hospital Episode Statistics via linkage	ICD code on hospital inpatient admission	41202-41205	O11, O13, O14, O14.0, O14.1, O14.2, O14.9, O15, O15.0, O15.1, O15.2, O15.9 in ICD10; or 6423, 6424, 6425, 6426, 6427 in ICD9; 1073 in verbal interview	No HDP records
UKB	Questionnaire in the initial assessemnt	Non-cancr illness code, self-reported (verbal interval)	20002
ALSPAC	Obstetric medical records	Data on all measurements of blood pressure and proteinuria were abstracted by research midwives from and a universal definition (International Society for the Study of Pregnancy Hypertension) was applied to all women.	HDP	High blood pressure after 20 weeks without known hypertension prior to pregnancy	No hypertensive disorders in pregnancy
BiB	Maternal records abstraction: BiB pregnancy info	V1. HDP category: 1=normotensive, 2=gestational hypertension, 3=pre-eclampsia	prnbphdp	v1=2 or 3 and V2=0	V1=1 AND V2=0
BiB	eClipse Pregnancy Measures	V2. Existing hypertension: 0=no, 1=yes	bkfhyperex
MoBa	Questionnaire at 30 weeks of gestation	(a) If the midwife or doctor has told you that you have or have had high blood pressure during this pregnancy, what was the highest reading during this pregnancy? Q1. systolic blood pressure	CC114	Q1≥140, or Q2≥90, or yes to anay one of Q3-8, or having any record in R1-6	Missingness (meaning no chronic hypertension) in R1
MoBa	Questionnaire at 30 weeks of gestation	Q2. diastolic blood pressure	CC115
MoBa	Questionnaire at 30 weeks of gestation	(b) Do you have or have you had high blood pressure after the 13th week of pregnancy? Q3. in 13-16 week of pregnancy	CC616
MoBa	Questionnaire at 30 weeks of gestation	Q4. in 17-20 week of pregnancy	CC617
MoBa	Questionnaire at 30 weeks of gestation	Q5. in 21-24 week of pregnancy	CC618
MoBa	Questionnaire at 30 weeks of gestation	Q6. in 25-28 week of pregnancy	CC619
MoBa	Questionnaire at 30 weeks of gestation	Q7. in 29+ week of pregnancy	CC620
MoBa	Questionnaire at 6 months postnatally	Have you had high blood pressure since you completed the previous questionnaire? Q8. Yes, last part during pregnancy	DD434
MoBa	Medical Birth Registry of Norway	R1. Chronic hypertension	HYPERTENSJON KRONISK
MoBa	Medical Birth Registry of Norway	R2. <<Hypertension only>> occurred during pregnancy	HYPERTENSJON ALENE
MoBa	Medical Birth Registry of Norway	R3. Eclampsia, total -eclampsia during pregnancy -eclampsia during birth and/or post-partum -unspecified eclampsia	EKLAMPSI
MoBa	Medical Birth Registry of Norway	R4. Preeclampsia	PREEKL
MoBa	Medical Birth Registry of Norway	R5. Early preeclampsia	PREEKLTIDL
MoBa	Medical Birth Registry of Norway	R6. HELLP syndrome	HELLP
FinnGen	National-wide registries (Drug purchase and drug reimbursement, Digital and population data services agency, Statistics Finland, Register of primary health care visits: AVOHILMO, Care register for health care: HILMO, Finnish cancer registry)	ICD-10: O13 Gestational [pregnancy-induced] hypertension, ICD-9: 642.3 Transient hypertension of pregnancy, ICD-8: 637 Pre-eclampsia, eclampsia and toxaemia, unspecified	O15_GESTAT_HYPERT	Women who ever had an episode of ICD-10 O13, ICD-9 642.3, or ICD-8 63701.	Women who never had an episode of O10-O16 Oedema, proteinuria and hypertensive disorders in pregnancy, childbirth and the puerperium in ICD-10, and the equivelants in ICD-9 and ICD-8.
(d) Perinatal depression
Cohort	Source	Details	Variable ID	Case	Control
UKB	Questionnaire during the online follow-up	a Q1. Have you ever had a time in your life lasting two weeks or more when you lost interest in most things like hobbies, work, or activities that usually give you pleasure? (Yes or no)	20441	Yes to Q3	No to Q1 and Q2
UKB	Questionnaire during the online follow-up	a Q2. Have you ever had a time in your life when you felt sad, blue, or depressed for two weeks or more in a row? (Yes or no)	20446
UKB	Questionnaire during the online follow-up	b Q3. Did this episode occur within months of giving birth? Or has it been suggested you had post-natal depression? (Yes or no)	20445
ALSPAC	Questionnaires at 18 and 32 weeks of pregnancy, and 8 weeks and 8 months postnatally	Edinburgh Postnatal Depression Scale (EPDS) has 10 items, and each item is scored from 0 to 3. We only use women who have 0 missing item to calculate EPDS total scores at a time point. If 1 or more items are missing at a time point, the EPDS total score is coded as ‘not available’ for that time point.	b370, c600, e390, f200	Mean of all available EPDS total scores >12, excluding d171a="Yes"	Mean of all available EPDS total scores≤12, excluding d171a="Yes"
ALSPAC	Questionnaire at 12 weeks of pregnancy	Have you ever had any of the following problems: severe depression? With options "Yes had it recently" (coded as "Yes" by ALSPAC), "Yes in past, not now" (coded as "Yes" by ALSAPC), "No never" (coded as "No" by ALSPAC) and "Don't know" (coded as "No" by ALSPAC).	d171a
BiB	Maternal Baseline Questionnaire	‘Severe depression’ subscale of the General Health Questionnaire at 26-28 weeks gestation. Each question has an option from ‘not at all’/’definitely not’ (scored 0) to ‘much more than usual’/’definitely have’ (scored 3). For each participant who answered at least one question, total score equals the average of all available answers × 7. Its threshold (i.e. 3) is calculated based on the top 15% sc…	ghq0ques22-ghq0ques28	Total score >3	Total score ≤3
MoBa	Questionnaires at 15 and 30 weeks of gestation, and 8 weeks postnatally	Hopkins Symptom Checklist (SCL-5) for anxiety/depression has 5 items [i.e. (a) constantly frightened or anxious; (b) nervous, inner turmoil; (c) feeling of hopeless with regard to the future; (d) depressed, sad; (e) frequency worried or uneasy]. For each item, a 4-point Likert scale ranges from 1 (not at all bothered) to 4 (very much bothered). SCL-5 score is calculated as the average of points f…	AA1548-1552, CC1202-1206, DD837-841	Mean of all available SCL-5 scores ≥2	Mean of all available SCL-5 scores <2
a A subgroup of women attending online follow-up answered the question.
b Women who replied ‘Yes’ to either Q1 or Q2 answered the question.
(e) Preterm birth
Cohort	Source	Details	Variable ID	Case	Control
UKB	Hospital Episode Statistics via linkage	Gestational age was obtained from records in the inpatient main and birth datasets.	41259, 41265	<37 completed weeks	≥39 & <42 completed weeks
ALSPAC	Obstetric medical records	Gestation in days was based on a mixture of last menstrual period, pregnancy ultrasound scan and appearance at birth, which were extracted from obstetric records.	kz029	<37 completed weeks	≥39 & <42 completed weeks
BiB	eClipse Pregnancy Measures	Gestation in weeks and days.	eclgestwds	<37 completed weeks	≥39 & <42 completed weeks
MoBa	Medical Birth Registry of Norway	Length of gestation based on ultrasound estimation. If ultrasound is not available, it is calculated from the last menstrual period.	SVLEN	<37 completed weeks	≥39 & <42 completed weeks
FinnGen	National-wide registries (Drug purchase and drug reimbursement, Digital and population data services agency, Statistics Finland, Register of primary health care visits: AVOHILMO, Care register for health care: HILMO, Finnish cancer registry)	ICD-10: O60 Preterm labour and delivery, ICD-9: 644 Early or threatended labor, ICD-8: 634 Other complications of pregnancy	O15_PRETERM	Women who ever had an episode of ICD-10 O60, ICD-9 644, or ICD-8 63497.	Women who never had an episode of ICD-10 O60, ICD-9 644, or ICD-8 63497.
(f) Low offspring birthweight (LBW), high offspring birthweight (HBW)
Cohort	Source	Details	Variable ID	Outcome	Case	Control
UKB	Questionnaire in the initial assessemnt	a Q1. What was the birth weight of your first child in pounds? (do not include twins) (A whole number in pounds)	2744	LBW	<2500 grams	2500~4500
				HBW	>4500 grams	2500~4500
ALSPAC	Obstetric medical records, ALSPAC measures and birth notification	Birthweight (grams) was recorded according to multiple sources. The preferred birthweight was derived by ALSPAC.	kz030	LBW	<2500 grams	2500~4500
				HBW	>4500 grams	2500~4500
BiB	eClipse Baby Measures	Birthweight (grams)	eclbirthwt	LBW	<2500 grams	2500~4500
				HBW	>4500 grams	2500~4500
MoBa	Medical Birth Registry of Norway	Child’s weight (grams)	VEKT	LBW	<2500 grams	2500~4500
		b Child's sex	KJONN	HBW	>4500 grams	2500~4500
a Women who indicated they had given birth to at least one child answered this question.
b We exclude women whose child has an extreme birthweight (>5SD) from the sex-specific study means, and women whose child has an uncertain/unknown sex.
