# Supplementary material for: Associations between insomnia and pregnancy and perinatal outcomes: Evidence from mendelian randomization and multivariable regression analyses
Source: PLoS Med. 2022 Sep 6;19(9):e1004090. doi: 10.1371/journal.pmed.1004090 (PMC9488815; doi:10.1371/journal.pmed.1004090)
Supplement: S2 Table — (XLSX) [file pmed.1004090.s010.xlsx]

## Sheet: S2 Table
S2 Table. Key characteristics of recently conducted genome-wide association studies of insomnia
First author	Year	Data source	N	Female	Age (year)	Definition of insomnia	Genome-wide significant SNPs
Hammerschlag AR [1]	2017	UKB	113006	0.53	56.9 ± 11.0	Do you have trouble falling alseep at night or do you wake up in the middle of the night? Case = usually, control = sometimes + never/rarely	12
Hammerschlag AR [1]	2017	UKB	59367	1	56.6 ± 10.9	Do you have trouble falling alseep at night or do you wake up in the middle of the night? Case = usually, control = sometimes + never/rarely	5
Jansen PR [2]	2019	UKB, 23andMe	1331010	0.69	Not reported	UKB: Do you have trouble falling alseep at night or do you wake up in the middle of the night? Case = usually, control = sometimes + never/rarely. 23andMe:	202
Jansen PR [2]	2019	UKB, 23andMe	709986	1	Not reported	UKB: Do you have trouble falling alseep at night or do you wake up in the middle of the night? Case = usually, control = sometimes + never/rarely. 23andMe: Q1. Have you ever been diagnosed with, or treated for: Insomnia? Q2. Have you ever been diagnosed with, or treated for, any of the following conditions: Insomnia but not Narcolepsy Sleep apnea or Restless leg syndrome. Q3. Has a doctor ever to…	87
Lane JM [3]	2017	UKB	59128	0.51	57.7 ± 7.9	Do you have trouble falling alseep at night or do you wake up in the middle of the night? Case = usually, control = never/rarely	3
Lane JM [3]	2017	UKB	30445	1	57.3 ± 7.8	Do you have trouble falling alseep at night or do you wake up in the middle of the night? Case = usually, control = never/rarely	1
Lane JM [4]	2019	UKB	237627	0.51	56.5 ± 11.3	Do you have trouble falling alseep at night or do you wake up in the middle of the night? Case = usually, control = never/rarely	48
Lane JM [4]	2019	UKB	453379	0.53	56.7 ± 13.8	Do you have trouble falling alseep at night or do you wake up in the middle of the night? Case = usually + sometimes, control = never/rarely	29
Neale lab [5]	2017	UKB	361194	~53%	Not reported	Do you have trouble falling alseep at night or do you wake up in the middle of the night? Ordered categories (usually to sometimes to never/rarely)	30
Neale lab [5]	2018	UKB	194174	1	Not reported	Do you have trouble falling alseep at night or do you wake up in the middle of the night? Ordered categories (usually to sometimes to never/rarely)	368 (before clumping)
Song W [6]	2020	Partners Biobank	21310	0.54	59.7 ± 16.7	Electronic health record using ICD code (307.4, 327.0, 780.51, 780.52, G147.0, F51.0)	1
Stein MB [7]	2018	NSS, PPDS	17651	0.14	23.0 ± 7.9	Q1. Did you ever in your life have insomnia? Q2. Did you ever in your life have a whole month or longer when you had insomnia at least three nights a week? Q3. During that month, how much did your insomnia interfere with your daytime functioning in the following ways (1) day time fatigue, sleepiness, or low motivation, (2) headaches, upset stomach, diarrhea or constipation, (3) moodiness, (4) red…	4
Abbreviations: NSS, New Soldier Study; PPDS, Pre/Post Deployment Survey; SNPs, single nucleotide polymorphisms; UKB, UK Biobank.
Reference
[1] Hammerschlag AR, Stringer S, de Leeuw CA, et al. Genome-wide association analysis of insomnia complaints identifies risk genes and genetic overlap with psychiatric and metabolic traits. Nat Genet. 2017;49: 1584-1592.
[2] Jansen PR, Watanabe K, Stringer S, et al. Genome-wide analysis of insomnia in 1,331,010 individuals identifies new risk loci and functional pathways. Nat Genet. 2019;51: 394-403.
[3] Lane JM, Liang J, Vlasac I, et al. Genome-wide association analyses of sleep disturbance traits identify new loci and highlight shared genetics with neuropsychiatric and metabolic traits. Nat Genet. 2017;49: 274-281.
[4] Lane JM, Jones SE, Dashti HS, et al. Biological and clinical insights from genetics of insomnia symptoms. Nat Genet. 2019;51: 387-393.
[5] NealLab. We're thrilled to announce an updated GWAS analysis of the UK Biobank. 2017 Sep 20 [cited 28 February 2021]. Available from: http://www.nealelab.is/uk-biobank.
[6] Song W, Torous J, Kossowsky J, et al. Genome-wide association analysis of insomnia using data from Partners Biobank. Sci Rep. 2020;10: 6928.
[7] Stein MB, McCarthy MJ, Chen CY, et al. Genome-wide analysis of insomnia disorder. Mol Psychiatry. 2018;23: 2238-2250.
