# Supplementary material for: Associations between insomnia and pregnancy and perinatal outcomes: Evidence from mendelian randomization and multivariable regression analyses
Source: PLoS Med. 2022 Sep 6;19(9):e1004090. doi: 10.1371/journal.pmed.1004090 (PMC9488815; doi:10.1371/journal.pmed.1004090)
Supplement: S3 Table — (XLSX) [file pmed.1004090.s011.xlsx]

## Sheet: S3 Table
S3 Table. Characteristics of genome-wide significant genetic variants for insomnia in women from GWAS by Jansen et al.
SNP#	SNP	Chromosome	Effect allele	Non-effect allele	Effect allele frequency	Fixed-effects meta-analysis of logistic regression estimates in UKB and 23andMe, using SNP P-values weighted by sample size				Steiger filtering a
						Ln (odds ratio)	Standard error	p		rsq.insomnia	rsq.stillbirth	p.stillbirth	rsq.miscarriage	p.miscarriage	rsq.GD	p.GD	rsq.HDP	p.HDP	rsq.perinatal depression	p.perinatal depression	rsq.PTB	p.PTB	rsq.LBW	p.LBW	rsq.HBW	p.HBW
1	rs10789340	1	G	A	0.6275	0.041864	0.008	4.86e-08		0.000124507	1.54746e-05	0.482032	9.11688e-06	0.0301541	0.000149092	0.90592	0.00013847	0.935107	2.17155e-05	0.495146	6.81947e-06	0.379053	4.96859e-06	0.164635	0.000108852	0.952671
2	rs10800992	1	T	C	0.4401	0.042101	0.007	2.45e-08		0.000132744	1.04175e-05	0.419609	1.34802e-08	0.00238019	1.61368e-05	0.399253	3.37285e-05	0.444975	0.000319986	0.503853	3.80375e-05	0.581601	2.55428e-05	0.314153	7.58578e-05	0.817961
3	rs7581704	2	C	G	0.7589	0.055435	0.009	2.3e-10		0.000170881	8.43426e-05	0.705128	2.37557e-05	0.0289678	2.05356e-05	0.337378	1.49503e-05	0.218475	0.000242731	0.792335	9.8755e-05	0.746971	9.23306e-05	0.58987	0.000163593	0.981598
4	rs56097173 d	2	T	C	0.6744	0.045929	0.008	9.05e-09		0.000140778	0.00189037	0.00207815	7.44868e-07	0.00338169	2.2696e-06	0.244611	6.2063e-06	0.210187	1.00001e-05	0.360954	3.19168e-05	0.522357	6.32504e-08	0.0707007	0.000342772	0.5862
5	rs13010288	2	G	T	0.8696	0.065072	0.011	3.49e-09		0.00014593	7.5422e-06	0.363716	9.94287e-07	0.00315388	3.97286e-05	0.516375	3.68756e-05	0.421918	6.06881e-05	0.652466	7.353e-06	0.334939	1.15732e-06	0.0867856	0.00025772	0.744958
6	rs113851554	2	T	G	0.0557	0.176471	0.016	2.11e-27		0.000497643	1.3735e-05	0.0702254	6.23046e-06	1.30423e-07	1.67635e-05	0.0407381	6.67059e-06	0.00836099	1.65439e-05	0.055489	3.01049e-05	0.0833603	0.000296638	0.428591	1.07925e-05	0.1194
7	rs62158206	2	T	C	0.7808	0.051643	0.009	8.3e-09		0.000138729	0.0006659	0.172126	1.02233e-05	0.0222632	2.15304e-05	0.422648	9.54876e-06	0.245472	0.000123117	0.942878	9.59746e-07	0.266398	0.000124832	0.924915	5.80175e-06	0.443116
8	rs34967082	2	A	G	0.4068	0.042101	0.008	1.93e-08		0.000129998	0.000110942	0.932621	7.66231e-05	0.480519	2.42079e-06	0.268751	4.61547e-07	0.151772	0.000466539	0.284288	7.32872e-06	0.370873	8.96229e-05	0.763326	0.000403628	0.476864
9	rs6803184 d	3	A	G	0.3402	0.044973	0.008	1.36e-08		0.000137981	0.00166262	0.00470081	1.98941e-05	0.0522619	0.000303769	0.523216	2.9999e-05	0.401982	1.33164e-05	0.395321	4.73695e-06	0.324646	2.14332e-05	0.268024	6.453e-06	0.451109
10	rs7428918 d	3	G	A	0.7143	0.047092	0.008	8.92e-09		0.000137543	0.00174951	0.00337648	5.37892e-07	0.00340343	2.70405e-06	0.257361	1.55576e-05	0.298112	0.000501198	0.26304	0.000146071	0.970597	5.24381e-05	0.485017	0.000170566	0.913157
11	rs10865954 d	3	T	C	0.3326	0.045929	0.008	4.13e-09		0.000142312	0.00335766	7.32735e-06	1.29419e-06	0.00404331	2.60174e-05	0.443041	1.48287e-05	0.280171	0.000376304	0.432921	5.52157e-06	0.324161	2.13496e-05	0.255328	0.00016405	0.942654
12	rs3774751	3	G	T	0.5375	0.04814	0.007	1.39e-10		0.000175087	0.000505824	0.367476	7.32715e-06	0.00505056	4.666e-06	0.213609	2.96064e-05	0.297646	0.000140093	0.883483	8.80621e-05	0.692063	6.93795e-06	0.0990651	4.62003e-05	0.598366
13	rs2116290 d	3	A	G	0.3563	0.047837	0.008	8.52e-10		0.000159509	0.00315723	2.19215e-05	1.39616e-06	0.00229145	9.50703e-05	0.746358	2.17176e-08	0.0951993	6.30707e-05	0.622624	3.20633e-05	0.473316	6.65281e-05	0.486301	0.000128108	0.914521
14	rs12635614	3	A	G	0.5134	0.043059	0.007	9.31e-09		0.000140775	4.40993e-06	0.341986	2.37872e-05	0.0626826	1.99776e-05	0.406142	0.000189896	0.797894	5.00595e-05	0.61511	2.03845e-05	0.449367	1.91534e-05	0.243841	6.20017e-05	0.743916
15	rs356179	4	G	C	0.6752	0.044997	0.008	1.05e-08		0.000134954	0.000388986	0.430142	4.66972e-06	0.0117712	3.32852e-06	0.271346	2.6788e-07	0.137885	5.17328e-05	0.64232	3.69376e-06	0.318369	0.000210702	0.651872	0.000143757	0.975649
16	rs6855246	4	G	A	0.0836	0.100926	0.013	9.07e-14		0.000237146	8.21763e-05	0.537578	7.66316e-06	0.000765675	0.000335491	0.743122	0.000110073	0.511725	8.69197e-05	0.523522	5.86705e-05	0.425651	0.000677591	0.0978953	0.00112333	0.137873
17	rs13138995 d	4	A	G	0.3976	0.043059	0.008	1.5e-08		0.000134968	0.00167962	0.00424075	5.16855e-05	0.238129	8.80295e-06	0.331198	4.12322e-06	0.199999	7.46607e-05	0.754651	9.90266e-08	0.244713	1.41206e-06	0.104568	1.60964e-05	0.533581
18	rs406761 d	5	T	G	0.6302	0.047837	0.008	4.92e-10		0.00016208	0.0014908	0.0117322	6.92356e-07	0.0015259	1.10521e-05	0.290677	5.82822e-05	0.495647	9.96372e-06	0.314859	7.85505e-06	0.306854	0.000251511	0.626338	0.000149709	0.967643
19	rs171697	5	G	C	0.3239	0.05975	0.008	3.68e-14		0.000237583	0.00105585	0.0963082	2.46753e-05	0.00538763	9.73011e-05	0.532996	2.14709e-06	0.0622325	0.000119232	0.637039	7.61093e-05	0.491095	0.000671642	0.102028	0.000687848	0.375922
20	rs13189678	5	T	C	0.1327	0.061095	0.011	1.88e-08		0.000130562	3.14134e-05	0.571034	5.43983e-05	0.280533	6.11377e-05	0.685318	1.13145e-05	0.281126	7.7777e-05	0.784312	6.77515e-05	0.742254	0.000377954	0.212195	5.46197e-05	0.741126
21	rs11167642	5	T	C	0.8088	0.055435	0.009	4.89e-09		0.000144428	0.000984467	0.0594757	1.41074e-05	0.0277466	6.17502e-06	0.284256	2.5554e-05	0.351972	2.30521e-05	0.448718	5.82453e-06	0.322911	5.66529e-06	0.133638	5.89266e-05	0.722306
22	rs1285875	6	G	C	0.2738	0.04919	0.008	4.83e-09		0.00014622	0.000368192	0.489764	9.79094e-06	0.0169567	4.09217e-06	0.258033	1.06748e-05	0.238123	3.23109e-05	0.501159	1.53216e-05	0.399968	1.5634e-05	0.205313	0.000900345	0.142402
23	rs10947428 f	6	C	T	0.2172	0.070422	0.009	7.44e-15		0.000256238	1.50968e-05	0.238124	5.47367e-06	0.000271519	6.49743e-07	0.0877127	2.78237e-06	0.0552492	0.000657917	0.311259	0.000103225	0.547245	0.00178542	4.34591e-05	3.48221e-05	0.408063
24	rs4711416 d, f	6	T	G	0.1022	0.076035	0.012	6.12e-10		0.000161215	0.00182176	0.00349776	3.74764e-06	0.00414872	3.66234e-06	0.225791	1.00346e-08	0.0922009	6.9457e-06	0.290877	3.56974e-05	0.489008	0.000793458	0.0160083	0.00033849	0.640685
25	rs10947690	6	G	A	0.2501	0.04814	0.009	1.92e-08		0.000132099	0.000224436	0.734277	2.10547e-06	0.00747007	1.22975e-06	0.24343	5.28772e-06	0.219068	0.000173948	0.858726	1.79115e-05	0.45486	0.00017221	0.799794	2.38347e-05	0.588389
26	rs3923809	6	A	G	0.6929	0.044973	0.008	2.46e-08		0.000130805	2.88459e-05	0.554971	2.63153e-06	0.00893577	6.83255e-08	0.209364	3.13147e-06	0.196253	9.82637e-05	0.872873	1.09352e-08	0.243483	0.000225119	0.578764	5.90604e-05	0.758751
27	rs1533992 f	7	T	A	0.0541	0.089925	0.016	3.89e-08		0.000125767	6.69738e-06	0.401198	1.17248e-07	0.0037778	2.73819e-05	0.501627	3.46931e-06	0.211251	0.000146227	0.926574	3.29788e-05	0.573313	0.000629596	0.0307472	3.53207e-05	0.666106
28	rs76540488	7	G	A	0.0988	0.075802	0.012	1.49e-09		0.000155486	0.000991086	0.0641738	7.86425e-06	0.0100342	7.07251e-06	0.270488	0.000179008	0.903171	0.000407284	0.418106	1.01393e-05	0.339252	0.000122635	0.828075	2.50751e-05	0.541333
29	rs12534945 d, f	7	C	T	0.7539	0.054456	0.009	2.77e-10		0.000167212	0.00195893	0.00227882	1.00644e-05	0.00933359	2.19651e-06	0.198427	5.00327e-06	0.152836	2.39473e-05	0.398816	2.35825e-05	0.405921	0.000739513	0.0263817	0.000108366	0.836493
30	rs150483923 d	7	C	A	0.7789	0.051293	0.009	1.06e-08		0.000137706	0.00489198	1.38582e-08	4.26439e-05	0.165605	1.36004e-06	0.235172	3.00621e-05	0.403293	4.82213e-06	0.316672	0.0003374	0.494699	0.000258915	0.497757	0.000238089	0.762261
31	rs73201933	7	T	A	0.4942	0.040822	0.007	3.06e-08		0.000126601	0.000518839	0.26189	2.99111e-06	0.0111949	4.38295e-05	0.602898	2.38599e-05	0.394695	8.985e-05	0.852364	1.89858e-06	0.309531	0.000469282	0.10509	2.43949e-05	0.605355
32	rs1731951 d	7	T	A	0.56	0.040822	0.008	3.73e-08		0.000124795	0.0023143	0.00032102	2.70596e-05	0.111802	4.15371e-06	0.304943	1.83444e-05	0.357163	3.51619e-05	0.582172	3.50459e-05	0.588876	1.32651e-05	0.241298	0.000387925	0.485237
33	rs28611339	8	T	G	0.1289	0.070458	0.011	1.89e-10		0.000169409	0.000102499	0.778402	6.01672e-05	0.161221	4.21553e-05	0.463716	0.000134594	0.850041	0.000109903	0.790363	8.00233e-05	0.67527	5.15613e-05	0.363794	6.71978e-06	0.393543
34	rs2344121 d	8	A	G	0.5337	0.043059	0.007	1.01e-08		0.000140236	0.00285317	5.11633e-05	4.99142e-07	0.00301363	9.89594e-05	0.831486	1.68933e-05	0.301324	0.000221775	0.748816	4.92629e-06	0.321996	0.000243516	0.558083	0.000192293	0.868347
35	rs876114	8	T	G	0.8444	0.058269	0.01	1.32e-08		0.00013558	9.68857e-06	0.406426	3.19472e-06	0.00864948	6.42804e-05	0.683746	7.94881e-06	0.238147	2.65267e-05	0.495463	8.33027e-06	0.367406	0.000114534	0.883461	0.00018786	0.865931
36	rs671985	8	G	A	0.5369	0.041864	0.007	2.15e-08		0.00013244	0.000199856	0.798071	1.92827e-05	0.0579746	1.61854e-05	0.400464	2.95753e-05	0.417125	0.000171012	0.869173	1.0668e-05	0.396283	6.21307e-05	0.572532	3.66226e-05	0.655127
37	rs17643634	8	C	T	0.8366	0.058689	0.01	5.38e-09		0.000143101	4.91977e-05	0.63012	3.68501e-05	0.116509	1.33802e-05	0.350901	0.000109715	0.842323	9.16921e-06	0.348309	2.25335e-06	0.281621	1.55663e-05	0.212136	6.14527e-05	0.735723
38	rs118166957 d	9	T	C	0.1637	0.055435	0.01	4.28e-08		0.000127862	0.00156213	0.00600332	1.53612e-05	0.0490534	3.29405e-07	0.227944	2.23809e-05	0.379311	0.0002341	0.675087	6.58339e-05	0.742369	8.56642e-05	0.749436	0.000169329	0.888994
39	rs7044885	9	G	C	0.5532	0.040822	0.007	4.85e-08		0.000125185	1.5326e-05	0.479049	4.10893e-05	0.203037	5.29071e-05	0.660111	5.68786e-11	0.135014	0.000138142	0.952721	2.70533e-06	0.32598	0.000291457	0.359779	6.87356e-05	0.812491
40	rs7872863	9	C	T	0.2845	0.047092	0.008	1.35e-08		0.000137196	0.000661698	0.172625	1.32404e-07	0.00250101	4.92295e-06	0.286211	4.57144e-05	0.507996	0.000100662	0.860007	5.46591e-05	0.656594	4.33828e-06	0.133939	0.000361144	0.550585
41	rs1927898	9	C	T	0.2532	0.04919	0.009	1.07e-08		0.000139055	0.000256363	0.68134	9.04074e-06	0.0192682	5.04053e-05	0.598114	1.48464e-06	0.157524	0.000130767	0.970118	4.95702e-05	0.624808	5.28054e-05	0.481234	3.76091e-05	0.643173
42	rs4838018	9	C	T	0.8654	0.05975	0.011	3.93e-08		0.000126388	0.000510696	0.268993	3.31136e-06	0.0120733	6.93029e-06	0.333493	5.99338e-05	0.639817	2.3659e-08	0.244439	0.000118253	0.969801	0.000215807	0.591476	0.000157545	0.914634
43	rs7026534	9	T	G	0.3036	0.045929	0.008	1.5e-08		0.000135549	0.00025497	0.673786	8.89994e-06	0.0210714	3.72616e-07	0.215271	2.22768e-05	0.354749	0.000208689	0.768509	5.03517e-05	0.639814	0.000262892	0.476746	2.38721e-07	0.361251
44	rs77641763 c, d	9	T	C	0.1197	0.076961	0.011	2.3e-11		0.000189673	0.00905023	1.9424e-15	1.97769e-05	0.0129866	3.98258e-05	0.401939	8.75422e-06	0.148308	0.000534605	0.326243	6.31405e-05	0.548732	0.000138362	0.754458	7.34508e-05	0.670239
45	rs12411886 d	10	C	A	0.9197	0.084469	0.014	7.25e-10		0.000160144	0.0076161	3.28355e-13	1.89373e-05	0.0269761	6.62965e-07	0.183511	0.000355836	0.406463	6.85438e-05	0.645983	1.31775e-06	0.236297	9.81989e-05	0.669179	3.82378e-05	0.596317
46	rs11605348 d	11	G	A	0.657	0.042908	0.008	3.11e-08		0.000126093	0.00101197	0.0450899	8.07256e-07	0.00592509	2.46633e-05	0.48174	2.92764e-05	0.436692	6.71446e-06	0.364544	1.14632e-06	0.295791	0.000302226	0.337999	0.000215926	0.776656
47	rs544978 b, c, d, f	11	A	C	0.7101	0.049742	0.008	1.31e-09		0.0001548	0.011671	9.38468e-21	4.74034e-05	0.138789	6.8566e-06	0.269836	1.09736e-05	0.222323	0.00022892	0.777768	1.44779e-06	0.247402	0.00107251	0.00156695	4.07011e-05	0.619737
48	rs4073582	11	G	A	0.6509	0.051293	0.008	4.45e-11		0.000181689	0.000664884	0.230934	1.92857e-05	0.0154829	1.27495e-05	0.265695	3.29572e-07	0.0845058	0.000111096	0.757672	2.23255e-05	0.36758	0.000471715	0.199599	3.16735e-05	0.520431
49	rs2406916	11	G	C	0.3408	0.047092	0.008	2.49e-09		0.000151412	0.000914896	0.0806799	1.04112e-06	0.00264677	1.17769e-05	0.318902	1.98712e-05	0.294174	1.57497e-05	0.381518	3.64614e-06	0.284661	0.000173698	0.891731	2.69209e-05	0.560217
50	rs58475265	11	C	T	0.1657	0.057629	0.01	7.66e-09		0.000139537	9.83914e-05	0.853811	8.01225e-06	0.0167262	4.22128e-05	0.550449	8.49111e-08	0.123537	3.12862e-05	0.513848	1.47138e-05	0.411661	1.22445e-07	0.0744367	0.000994402	0.10631
51	rs2286729 d	12	A	G	0.0831	0.079735	0.013	3.05e-09		0.000147224	0.00174324	0.00392154	5.03155e-06	0.00842172	0.000552391	0.201445	6.72577e-05	0.599091	0.000363435	0.466835	0.000343445	0.510105	0.000337987	0.330557	0.000821612	0.175872
52	rs12310246 f	12	A	G	0.2509	0.047837	0.009	1.87e-08		0.000130719	1.71046e-05	0.477615	4.63122e-06	0.0134222	1.42989e-06	0.250169	2.24387e-05	0.370708	4.65209e-05	0.628235	1.28557e-05	0.419264	0.001132	0.000543077	0.00108167	0.0789098
53	rs7974321 d	12	C	T	0.1941	0.05975	0.009	1.84e-10		0.000169719	0.00114908	0.0421496	2.51261e-05	0.0327493	4.03201e-05	0.453174	0.000108177	0.725461	0.00038071	0.495995	2.76124e-06	0.242084	3.08417e-05	0.244734	0.000359656	0.626924
54	rs28576953	12	C	T	0.7908	0.065072	0.009	9.65e-13		0.000212885	0.00100901	0.0944998	8.21643e-05	0.140966	2.38821e-07	0.113181	9.9492e-06	0.126309	3.56986e-05	0.365747	0.000112786	0.682768	0.000627473	0.103468	0.000121725	0.770866
55	rs4499118	13	A	G	0.4024	0.043059	0.008	9.48e-09		0.000135509	0.000827659	0.0954301	4.06578e-06	0.0103532	2.81327e-05	0.476581	1.60667e-05	0.307588	5.89546e-05	0.677421	3.26554e-05	0.541891	4.47622e-05	0.441031	0.000506744	0.373478
56	rs7337692	13	T	C	0.2896	0.072321	0.008	1.08e-18		0.000154778	0.000228462	0.794673	6.83561e-05	0.266253	2.88553e-07	0.181183	7.64631e-06	0.195861	5.47636e-05	0.596693	5.52478e-07	0.228617	0.000320499	0.395256	7.70174e-06	0.428835
57	rs1031654	13	C	A	0.2089	0.055513	0.009	1.15e-09		0.000326968	0.000362506	0.925756	4.90056e-05	0.00315348	5.16671e-05	0.221003	5.04544e-05	0.142154	4.1625e-05	0.222081	4.03881e-05	0.2274	0.000127216	0.289616	0.000500508	0.725395
58	rs9563886	13	C	T	0.3923	0.042908	0.008	2.32e-08		0.000133394	8.53073e-08	0.2733	3.84022e-05	0.153894	4.68853e-05	0.597346	7.25539e-05	0.685259	0.000321521	0.502873	0.000102325	0.882654	1.83872e-05	0.258418	4.01695e-05	0.669664
59	rs7338774	13	G	A	0.3298	0.046044	0.008	4.57e-09		0.000142416	0.000151518	0.970852	3.64839e-05	0.116411	8.84182e-06	0.314177	3.43551e-05	0.416922	0.000567064	0.212273	5.74887e-05	0.654228	0.000122381	0.892136	0.000413693	0.491342
60	rs1925113	13	A	G	0.4347	0.044017	0.007	3.3e-09		0.000144699	2.53555e-05	0.496132	7.42865e-07	0.00293222	3.91881e-07	0.200238	4.18817e-05	0.457525	0.000238136	0.720925	1.55297e-05	0.405148	0.00018573	0.80343	0.000304386	0.65739
61	rs4981170 d	14	G	A	0.802	0.058689	0.009	3.24e-10		0.000166227	0.00355814	5.19753e-06	1.76056e-05	0.0205145	4.66111e-05	0.495635	6.53792e-05	0.520457	0.000168171	0.993703	1.49882e-06	0.229772	0.000347084	0.371821	4.54583e-06	0.378414
62	rs755837	14	G	A	0.1758	0.054456	0.01	2.92e-08		0.00013059	2.02182e-05	0.499996	7.9356e-07	0.00500345	4.18904e-06	0.292007	0.000144509	0.936749	3.84245e-05	0.583075	7.63995e-08	0.251104	0.000150887	0.894012	7.6388e-06	0.478224
63	rs12912299	15	C	T	0.5145	0.042908	0.007	8.47e-09		0.000139766	0.000263362	0.668041	1.90809e-05	0.0470684	2.49888e-05	0.443398	0.00015244	0.944112	1.72948e-08	0.219749	0.000116916	0.917246	0.000368368	0.251253	0.000626225	0.279709
64	rs715338	15	A	G	0.5675	0.042101	0.007	2.18e-08		0.000132222	0.000434177	0.363396	4.77756e-06	0.0131073	6.88567e-07	0.230757	9.58821e-10	0.125286	0.00024489	0.663046	1.41183e-06	0.288617	3.80284e-07	0.0903472	9.49776e-07	0.388996
65	rs4887111	15	A	G	0.6186	0.042101	0.008	2.78e-08		0.0001271	0.000226899	0.712284	1.18048e-05	0.0368031	7.17058e-06	0.334258	6.43374e-06	0.242816	2.55519e-05	0.513866	3.7288e-05	0.59483	5.72478e-05	0.563913	8.82828e-09	0.360137
66	rs176647	15	A	C	0.395	0.046884	0.008	9.65e-10		0.000159642	0.000473993	0.373835	2.46285e-08	0.000887558	6.37392e-05	0.601328	1.688e-05	0.254369	6.08515e-06	0.285799	2.17217e-05	0.411797	2.0744e-05	0.208544	1.59183e-06	0.351881
67	rs7183988	15	G	T	0.5277	0.041864	0.007	1.89e-08		0.000132756	0.000850629	0.085869	2.24178e-05	0.0706005	3.03106e-05	0.499149	0.000344188	0.347244	5.60808e-05	0.672005	6.5483e-06	0.35628	0.000185169	0.745462	9.67083e-05	0.890104
68	rs11075253	16	C	A	0.7107	0.044997	0.008	3.21e-08		0.000126525	0.000761918	0.111373	1.86695e-05	0.0649804	1.73423e-05	0.426193	2.32217e-05	0.390079	3.19147e-05	0.556698	5.9258e-06	0.364333	0.000102231	0.859492	9.41323e-05	0.899285
69	rs9941245 d, f	16	G	T	0.1982	0.057629	0.009	8.87e-10		0.0001604	0.001176	0.0352213	3.89247e-06	0.00439672	4.36159e-07	0.177518	5.84089e-06	0.170704	1.27056e-05	0.33942	9.74041e-06	0.325961	0.00112314	0.00116915	7.68896e-05	0.74977
70	rs35084376	16	C	G	0.067	0.08158	0.015	3.97e-08		0.000126442	4.90932e-06	0.379603	1.26007e-06	0.0070105	7.21405e-08	0.217615	2.19841e-05	0.380823	0.000123693	0.989707	3.28531e-05	0.570445	0.000557575	0.0541799	0.00105081	0.0829588
71	rs35717469	16	A	G	0.8132	0.053541	0.01	1.57e-08		0.000132345	0.000475526	0.315962	1.77457e-06	0.00673553	2.50184e-09	0.198235	3.13281e-06	0.193183	0.000706442	0.113431	1.94465e-06	0.298117	0.000170204	0.810315	8.09836e-06	0.478498
72	rs9931543 d	16	T	C	0.7367	0.050693	0.008	1.65e-09		0.000151494	0.00160929	0.00677038	1.03816e-06	0.00263569	0.000103118	0.808841	2.55793e-05	0.332412	3.21359e-05	0.485817	5.99175e-07	0.235187	0.000372385	0.276634	0.000100995	0.853314
73	rs12927360	16	G	A	0.5797	0.055513	0.008	1.53e-13		0.000228176	7.60756e-10	0.142293	3.81242e-06	0.000458583	3.9575e-06	0.140657	7.01453e-06	0.0958599	9.65967e-06	0.207866	1.10151e-05	0.225081	0.000466978	0.311283	0.000181482	0.893588
74	rs7217547 d	17	C	G	0.7883	0.050693	0.009	2.33e-08		0.000130339	0.00244506	0.000211755	2.16094e-05	0.0714008	1.7455e-06	0.2568	6.37701e-06	0.234612	4.78052e-07	0.260233	2.11495e-05	0.482869	7.13098e-06	0.173458	3.40074e-05	0.647552
75	rs2239923 d	17	T	C	0.2891	0.049742	0.008	1.65e-09		0.000154546	0.0048609	2.32955e-08	8.59843e-06	0.0113897	2.05903e-06	0.216742	4.34202e-05	0.434801	9.74268e-07	0.229608	0.000133282	0.927265	2.43228e-05	0.243117	5.80586e-05	0.693653
76	rs12951067 d	17	T	C	0.4536	0.044017	0.007	3.55e-09		0.000145942	0.00181976	0.00290206	5.08856e-05	0.187532	1.28233e-05	0.3397	2.31325e-05	0.331059	0.000302154	0.577768	3.69324e-08	0.221119	5.08138e-05	0.440854	0.000321536	0.631945
77	rs117037340 f	17	A	G	0.9701	0.122218	0.022	1.83e-08		0.00013168	0.000428245	0.369557	2.04506e-05	0.064	9.46148e-06	0.345442	2.48184e-05	0.385381	0.000216324	0.734316	1.92499e-07	0.256014	0.000661388	0.0266091	0.000393325	0.493847
78	rs8766	18	C	T	0.3785	0.043952	0.008	9.13e-09		0.00013811	0.000159345	0.932432	2.35281e-06	0.00649005	3.84554e-05	0.532943	7.03592e-06	0.223838	5.76059e-05	0.662164	2.92088e-07	0.248546	0.000489739	0.106198	0.000253394	0.733044
79	rs57314044	19	T	G	0.2163	0.051643	0.009	1.34e-08		0.000137403	0.000444419	0.362303	4.76954e-05	0.199538	4.50279e-06	0.280885	2.142e-06	0.170285	8.87272e-06	0.358725	4.66485e-06	0.325052	5.99049e-05	0.53542	1.65499e-05	0.530991
80	rs159058 f	20	C	A	0.3111	0.051293	0.008	2.22e-10		0.000171366	0.00028725	0.707308	4.73548e-07	0.000953651	9.22666e-07	0.173023	6.09889e-05	0.480186	0.000164287	0.977117	6.84073e-06	0.280977	0.00073759	0.0285103	3.34405e-05	0.549706
81	rs113092074 d, e	21	T	C	0.1435	0.059212	0.011	2.49e-08		0.000130967	0.0043978	8.85043e-08	9.8491e-06	0.0269302	1.65753e-05	0.407572	4.94104e-06	0.217704	0.00105363	0.0273087	2.30158e-05	0.493926	3.44737e-05	0.385784	0.000426977	0.450372
a To maximise statistical power, rsq.exposure was claculated based on SNP-insomnia associations from UKB & 23andMe GWAS, and rsq.outcome was calculated based on SNP-outcome associations combining UKB, ALSPAC, BiB, MoBa and FinnGen (if available).
b The SNP was not available in BiB.
c The SNP was not available in MoBa.
d As suggested by Steiger filtering, this SNP was removed for stillbirth in sensitivity analysis.
e As suggested by Steiger filtering, this SNP was removed for perinatal depression in sensitivity analysis.
f As suggested by Steiger filtering, this SNP was removed for low offspring birthweight in sensitivity analysis.
Abbreviation: ALSPAC, Avon Longitudinal Study of Parents and Children; BiB, Born in Bradford; GD, gestational diabetes; GWAS, genome-wide association study; HBW, high offspring birthweight; HDP, hyptertensive disorders of pregnancy; IVW, inverse weighted; LBW, low offspring birthweight; MoBa, Norweigian Mother, Father and Child Cohort Study. MR, Mendelian randomization; PTB, pretem birth; SNP, si…
