# Supplementary material for: Associations between insomnia and pregnancy and perinatal outcomes: Evidence from mendelian randomization and multivariable regression analyses
Source: PLoS Med. 2022 Sep 6;19(9):e1004090. doi: 10.1371/journal.pmed.1004090 (PMC9488815; doi:10.1371/journal.pmed.1004090)
Supplement: S4 Table — (XLSX) [file pmed.1004090.s012.xlsx]

## Sheet: S4 Table
S4 Table. Associations of the 81 SNPs with insomnia in UKB and ALSPAC
Database	Trait	Model	Fetal genotype	SNP	Effect allele	Non-effect allele	Effect allele frequency	Estimate	Standard error	R-squared (obtained from the linear regression using the SNP as the only predictor)
UKB-all women	Insomnia at recruitment	linear regression	NA	rs1031654	C	A	0.200274	0.00735266	0.00180395	8.26e-05
UKB-all women	Insomnia at recruitment	linear regression	NA	rs10789340	G	A	0.626714	0.00198234	0.00149565	6.56e-06
UKB-all women	Insomnia at recruitment	linear regression	NA	rs10800992	T	C	0.443909	0.00512647	0.00144967	6.79e-05
UKB-all women	Insomnia at recruitment	linear regression	NA	rs10865954	T	C	0.33511	0.00597139	0.00153012	7e-05
UKB-all women	Insomnia at recruitment	linear regression	NA	rs10947428	C	T	0.217746	0.00696775	0.00175809	7.06e-05
UKB-all women	Insomnia at recruitment	linear regression	NA	rs10947690	G	A	0.259443	0.00551385	0.00165061	5.87e-05
UKB-all women	Insomnia at recruitment	linear regression	NA	rs11075253	C	A	0.702019	0.00309379	0.00157577	1.71e-05
UKB-all women	Insomnia at recruitment	linear regression	NA	rs11167642	T	C	0.818194	0.00598885	0.0018678	4.68e-05
UKB-all women	Insomnia at recruitment	linear regression	NA	rs113092074	T	C	0.149596	0.00325244	0.00202711	1.29e-05
UKB-all women	Insomnia at recruitment	linear regression	NA	rs113851554	T	G	0.0573691	0.0270521	0.00322086	0.000334561
UKB-all women	Insomnia at recruitment	linear regression	NA	rs11605348	G	A	0.650266	0.00319765	0.00151373	2.27e-05
UKB-all women	Insomnia at recruitment	linear regression	NA	rs117037340	A	G	0.968981	0.0115471	0.00418446	4.57e-05
UKB-all women	Insomnia at recruitment	linear regression	NA	rs118166957	T	C	0.163866	0.00222279	0.00196827	6.26e-06
UKB-all women	Insomnia at recruitment	linear regression	NA	rs12310246	A	G	0.248187	0.00725418	0.00166758	9.87e-05
UKB-all women	Insomnia at recruitment	linear regression	NA	rs12411886	C	A	0.922799	0.0113218	0.00270204	9.02e-05
UKB-all women	Insomnia at recruitment	linear regression	NA	rs12534945	C	T	0.751089	0.00550892	0.00166837	5.55e-05
UKB-all women	Insomnia at recruitment	linear regression	NA	rs12635614	A	G	0.50872	0.00259382	0.00144321	1.31e-05
UKB-all women	Insomnia at recruitment	linear regression	NA	rs1285875	G	C	0.258687	0.00407608	0.00165067	3.26e-05
UKB-all women	Insomnia at recruitment	linear regression	NA	rs12912299	C	T	0.510928	0.00438414	0.00145313	4.13e-05
UKB-all women	Insomnia at recruitment	linear regression	NA	rs12927360	G	A	0.590959	0.00544519	0.00147503	7.39e-05
UKB-all women	Insomnia at recruitment	linear regression	NA	rs12951067	T	C	0.458564	0.00432467	0.0014619	3.93e-05
UKB-all women	Insomnia at recruitment	linear regression	NA	rs13010288	G	T	0.866592	0.00680692	0.00212648	4.44e-05
UKB-all women	Insomnia at recruitment	linear regression	NA	rs13138995	A	G	0.391962	0.00692799	0.00148924	0.000103438
UKB-all women	Insomnia at recruitment	linear regression	NA	rs13189678	T	C	0.137387	0.0057563	0.00209367	3.68e-05
UKB-all women	Insomnia at recruitment	linear regression	NA	rs150483923	C	A	0.774766	0.00596121	0.00173316	5.31e-05
UKB-all women	Insomnia at recruitment	linear regression	NA	rs1533992	T	A	0.0556627	0.0116087	0.00322996	6.48e-05
UKB-all women	Insomnia at recruitment	linear regression	NA	rs159058	C	A	0.299419	0.0061301	0.00157729	6.87e-05
UKB-all women	Insomnia at recruitment	linear regression	NA	rs171697	G	C	0.32778	0.00646394	0.00153502	8.29e-05
UKB-all women	Insomnia at recruitment	linear regression	NA	rs1731951	T	A	0.554834	0.00463966	0.00146404	5.07e-05
UKB-all women	Insomnia at recruitment	linear regression	NA	rs17643634	C	T	0.831638	0.00196471	0.00194937	3.51e-06
UKB-all women	Insomnia at recruitment	linear regression	NA	rs176647	A	C	0.400007	0.00754199	0.00147829	0.000120461
UKB-all women	Insomnia at recruitment	linear regression	NA	rs1925113	A	G	0.430472	0.00538248	0.00145724	6.33e-05
UKB-all women	Insomnia at recruitment	linear regression	NA	rs1927898	C	T	0.254309	0.0025896	0.00165919	1.4e-05
UKB-all women	Insomnia at recruitment	linear regression	NA	rs2116290	A	G	0.36505	0.00647544	0.00151106	8.27e-05
UKB-all women	Insomnia at recruitment	linear regression	NA	rs2239923	T	C	0.2927	0.00864734	0.00158591	0.000140129
UKB-all women	Insomnia at recruitment	linear regression	NA	rs2286729	A	G	0.08579	0.00387261	0.0025724	1.06e-05
UKB-all women	Insomnia at recruitment	linear regression	NA	rs2344121	A	G	0.523264	0.00255974	0.00144354	1.52e-05
UKB-all women	Insomnia at recruitment	linear regression	NA	rs2406916	G	C	0.341676	0.0049511	0.00152615	4.45e-05
UKB-all women	Insomnia at recruitment	linear regression	NA	rs28576953	C	T	0.794725	0.00456799	0.00178798	3e-05
UKB-all women	Insomnia at recruitment	linear regression	NA	rs28611339	T	G	0.128807	0.00891155	0.00215559	8.16e-05
UKB-all women	Insomnia at recruitment	linear regression	NA	rs34967082	A	G	0.414239	0.00362439	0.00146871	3.07e-05
UKB-all women	Insomnia at recruitment	linear regression	NA	rs35084376	C	G	0.0685417	0.0123703	0.00289628	8.88e-05
UKB-all women	Insomnia at recruitment	linear regression	NA	rs356179	G	C	0.667047	0.00449209	0.00154423	3.57e-05
UKB-all women	Insomnia at recruitment	linear regression	NA	rs35717469	A	G	0.809468	0.0057892	0.00184255	4.79e-05
UKB-all women	Insomnia at recruitment	linear regression	NA	rs3774751	G	T	0.53688	0.00465514	0.00144783	5.79e-05
UKB-all women	Insomnia at recruitment	linear regression	NA	rs3923809	A	G	0.696944	0.00565713	0.00156552	6.38e-05
UKB-all women	Insomnia at recruitment	linear regression	NA	rs406761	T	G	0.621518	0.00551473	0.00149213	6.53e-05
UKB-all women	Insomnia at recruitment	linear regression	NA	rs4073582	G	A	0.640748	0.00868206	0.00150228	0.000156456
UKB-all women	Insomnia at recruitment	linear regression	NA	rs4499118	A	G	0.399419	0.00303201	0.00147327	1.51e-05
UKB-all women	Insomnia at recruitment	linear regression	NA	rs4711416	T	G	0.0850074	0.00806857	0.00260741	3.99e-05
UKB-all women	Insomnia at recruitment	linear regression	NA	rs4838018	C	T	0.873102	0.00428071	0.00217135	1.64e-05
UKB-all women	Insomnia at recruitment	linear regression	NA	rs4887111	A	G	0.620682	0.00244338	0.00148601	1.43e-05
UKB-all women	Insomnia at recruitment	linear regression	NA	rs4981170	G	A	0.805995	0.00228368	0.00182798	6.82e-06
UKB-all women	Insomnia at recruitment	linear regression	NA	rs544978	A	C	0.704503	0.00457874	0.0015808	4.08e-05
UKB-all women	Insomnia at recruitment	linear regression	NA	rs56097173	T	C	0.679611	0.00584675	0.0015588	5.63e-05
UKB-all women	Insomnia at recruitment	linear regression	NA	rs57314044	T	G	0.2141	0.00622861	0.00176668	5.34e-05
UKB-all women	Insomnia at recruitment	linear regression	NA	rs58475265	C	T	0.162087	0.00289354	0.00196914	1.39e-05
UKB-all women	Insomnia at recruitment	linear regression	NA	rs62158206	T	C	0.778417	0.00376982	0.00174467	2.14e-05
UKB-all women	Insomnia at recruitment	linear regression	NA	rs671985	G	A	0.548619	0.00575967	0.00145449	6.67e-05
UKB-all women	Insomnia at recruitment	linear regression	NA	rs6803184	A	G	0.334391	0.00175475	0.00153258	6.89e-06
UKB-all women	Insomnia at recruitment	linear regression	NA	rs6855246	G	A	0.0803006	0.0104406	0.0027597	7.78e-05
UKB-all women	Insomnia at recruitment	linear regression	NA	rs7026534	T	G	0.296277	0.00605852	0.00158026	6.09e-05
UKB-all women	Insomnia at recruitment	linear regression	NA	rs7044885	G	C	0.558474	0.00288681	0.00145716	1.82e-05
UKB-all women	Insomnia at recruitment	linear regression	NA	rs715338	A	G	0.577768	0.00456486	0.0014649	4.34e-05
UKB-all women	Insomnia at recruitment	linear regression	NA	rs7183988	G	T	0.526334	0.000346344	0.00144601	6.81e-07
UKB-all women	Insomnia at recruitment	linear regression	NA	rs7217547	C	G	0.795993	0.00679166	0.00178791	6.46e-05
UKB-all women	Insomnia at recruitment	linear regression	NA	rs73201933	T	A	0.499043	0.000363119	0.00144425	1.57e-06
UKB-all women	Insomnia at recruitment	linear regression	NA	rs7337692	T	C	0.292591	0.00595649	0.00159774	5.98e-05
UKB-all women	Insomnia at recruitment	linear regression	NA	rs7338774	G	A	0.333829	0.0067836	0.00154395	7.74e-05
UKB-all women	Insomnia at recruitment	linear regression	NA	rs7428918	G	A	0.714602	0.00419556	0.00160546	3.09e-05
UKB-all women	Insomnia at recruitment	linear regression	NA	rs755837	G	A	0.161529	0.0027337	0.00196374	1.05e-05
UKB-all women	Insomnia at recruitment	linear regression	NA	rs7581704	C	G	0.753363	0.00399395	0.00168218	3.34e-05
UKB-all women	Insomnia at recruitment	linear regression	NA	rs76540488	G	A	0.102629	0.00835665	0.00242468	5.19e-05
UKB-all women	Insomnia at recruitment	linear regression	NA	rs77641763	T	C	0.122945	0.00920374	0.00219821	7.7e-05
UKB-all women	Insomnia at recruitment	linear regression	NA	rs7872863	C	T	0.288275	0.00455501	0.00159539	4.45e-05
UKB-all women	Insomnia at recruitment	linear regression	NA	rs7974321	C	T	0.190461	0.00600662	0.00183384	4.92e-05
UKB-all women	Insomnia at recruitment	linear regression	NA	rs876114	T	G	0.844947	0.00295883	0.00199009	1.13e-05
UKB-all women	Insomnia at recruitment	linear regression	NA	rs8766	C	T	0.380846	0.00531974	0.0014981	5.47e-05
UKB-all women	Insomnia at recruitment	linear regression	NA	rs9563886	C	T	0.391872	0.00495373	0.00149679	5.33e-05
UKB-all women	Insomnia at recruitment	linear regression	NA	rs9931543	T	C	0.735351	0.00525108	0.00163875	5.25e-05
UKB-all women	Insomnia at recruitment	linear regression	NA	rs9941245	G	T	0.194901	0.00562956	0.00182972	4.96e-05
UKB-all women	Insomnia at recruitment	logistic regression	NA	rs1031654	C	A	0.200274	0.0339133	0.00832954	NA
UKB-all women	Insomnia at recruitment	logistic regression	NA	rs10789340	G	A	0.626714	0.00922501	0.00693298	NA
UKB-all women	Insomnia at recruitment	logistic regression	NA	rs10800992	T	C	0.443909	0.0237413	0.00671455	NA
UKB-all women	Insomnia at recruitment	logistic regression	NA	rs10865954	T	C	0.33511	0.0276618	0.00707963	NA
UKB-all women	Insomnia at recruitment	logistic regression	NA	rs10947428	C	T	0.217746	0.0321523	0.00812198	NA
UKB-all women	Insomnia at recruitment	logistic regression	NA	rs10947690	G	A	0.259443	0.02552	0.00763112	NA
UKB-all women	Insomnia at recruitment	logistic regression	NA	rs11075253	C	A	0.702019	0.0143585	0.00730777	NA
UKB-all women	Insomnia at recruitment	logistic regression	NA	rs11167642	T	C	0.818194	0.0278148	0.00868175	NA
UKB-all women	Insomnia at recruitment	logistic regression	NA	rs113092074	T	C	0.149596	0.0150223	0.00937472	NA
UKB-all women	Insomnia at recruitment	logistic regression	NA	rs113851554	T	G	0.0573691	0.123181	0.0146751	NA
UKB-all women	Insomnia at recruitment	logistic regression	NA	rs11605348	G	A	0.650266	0.0149097	0.00701905	NA
UKB-all women	Insomnia at recruitment	logistic regression	NA	rs117037340	A	G	0.968981	0.0540856	0.0195876	NA
UKB-all women	Insomnia at recruitment	logistic regression	NA	rs118166957	T	C	0.163866	0.0103389	0.00910927	NA
UKB-all women	Insomnia at recruitment	logistic regression	NA	rs12310246	A	G	0.248187	0.0334225	0.00770372	NA
UKB-all women	Insomnia at recruitment	logistic regression	NA	rs12411886	C	A	0.922799	0.0529405	0.0126274	NA
UKB-all women	Insomnia at recruitment	logistic regression	NA	rs12534945	C	T	0.751089	0.0255941	0.00775006	NA
UKB-all women	Insomnia at recruitment	logistic regression	NA	rs12635614	A	G	0.50872	0.0120111	0.00668664	NA
UKB-all women	Insomnia at recruitment	logistic regression	NA	rs1285875	G	C	0.258687	0.0188382	0.0076359	NA
UKB-all women	Insomnia at recruitment	logistic regression	NA	rs12912299	C	T	0.510928	0.0202966	0.00673431	NA
UKB-all women	Insomnia at recruitment	logistic regression	NA	rs12927360	G	A	0.590959	0.0252425	0.00684073	NA
UKB-all women	Insomnia at recruitment	logistic regression	NA	rs12951067	T	C	0.458564	0.0200162	0.00677169	NA
UKB-all women	Insomnia at recruitment	logistic regression	NA	rs13010288	G	T	0.866592	0.0316719	0.00989329	NA
UKB-all women	Insomnia at recruitment	logistic regression	NA	rs13138995	A	G	0.391962	0.0320941	0.00689253	NA
UKB-all women	Insomnia at recruitment	logistic regression	NA	rs13189678	T	C	0.137387	0.026579	0.0096695	NA
UKB-all women	Insomnia at recruitment	logistic regression	NA	rs150483923	C	A	0.774766	0.0276799	0.00805263	NA
UKB-all women	Insomnia at recruitment	logistic regression	NA	rs1533992	T	A	0.0556627	0.0533613	0.0148462	NA
UKB-all women	Insomnia at recruitment	logistic regression	NA	rs159058	C	A	0.299419	0.0283723	0.00729479	NA
UKB-all women	Insomnia at recruitment	logistic regression	NA	rs171697	G	C	0.32778	0.0298622	0.0071003	NA
UKB-all women	Insomnia at recruitment	logistic regression	NA	rs1731951	T	A	0.554834	0.021508	0.00678593	NA
UKB-all women	Insomnia at recruitment	logistic regression	NA	rs17643634	C	T	0.831638	0.00909542	0.0090401	NA
UKB-all women	Insomnia at recruitment	logistic regression	NA	rs176647	A	C	0.400007	0.0349148	0.00684266	NA
UKB-all women	Insomnia at recruitment	logistic regression	NA	rs1925113	A	G	0.430472	0.0248796	0.00674826	NA
UKB-all women	Insomnia at recruitment	logistic regression	NA	rs1927898	C	T	0.254309	0.0119947	0.00767912	NA
UKB-all women	Insomnia at recruitment	logistic regression	NA	rs2116290	A	G	0.36505	0.0299512	0.00699301	NA
UKB-all women	Insomnia at recruitment	logistic regression	NA	rs2239923	T	C	0.2927	0.0399333	0.00732851	NA
UKB-all women	Insomnia at recruitment	logistic regression	NA	rs2286729	A	G	0.08579	0.0179311	0.0118894	NA
UKB-all women	Insomnia at recruitment	logistic regression	NA	rs2344121	A	G	0.523264	0.0118911	0.00668886	NA
UKB-all women	Insomnia at recruitment	logistic regression	NA	rs2406916	G	C	0.341676	0.0229108	0.00706236	NA
UKB-all women	Insomnia at recruitment	logistic regression	NA	rs28576953	C	T	0.794725	0.0211973	0.00830263	NA
UKB-all women	Insomnia at recruitment	logistic regression	NA	rs28611339	T	G	0.128807	0.041101	0.00993565	NA
UKB-all women	Insomnia at recruitment	logistic regression	NA	rs34967082	A	G	0.414239	0.0167627	0.00680189	NA
UKB-all women	Insomnia at recruitment	logistic regression	NA	rs35084376	C	G	0.0685417	0.0568383	0.0133103	NA
UKB-all women	Insomnia at recruitment	logistic regression	NA	rs356179	G	C	0.667047	0.0208377	0.0071633	NA
UKB-all women	Insomnia at recruitment	logistic regression	NA	rs35717469	A	G	0.809468	0.0268876	0.00856442	NA
UKB-all women	Insomnia at recruitment	logistic regression	NA	rs3774751	G	T	0.53688	0.0215533	0.00671143	NA
UKB-all women	Insomnia at recruitment	logistic regression	NA	rs3923809	A	G	0.696944	0.0262389	0.00726721	NA
UKB-all women	Insomnia at recruitment	logistic regression	NA	rs406761	T	G	0.621518	0.0256125	0.0069229	NA
UKB-all women	Insomnia at recruitment	logistic regression	NA	rs4073582	G	A	0.640748	0.0402872	0.00697522	NA
UKB-all women	Insomnia at recruitment	logistic regression	NA	rs4499118	A	G	0.399419	0.0140723	0.00682293	NA
UKB-all women	Insomnia at recruitment	logistic regression	NA	rs4711416	T	G	0.0850074	0.0372462	0.0120231	NA
UKB-all women	Insomnia at recruitment	logistic regression	NA	rs4838018	C	T	0.873102	0.0198705	0.0100854	NA
UKB-all women	Insomnia at recruitment	logistic regression	NA	rs4887111	A	G	0.620682	0.0113116	0.00688912	NA
UKB-all women	Insomnia at recruitment	logistic regression	NA	rs4981170	G	A	0.805995	0.0105932	0.00847976	NA
UKB-all women	Insomnia at recruitment	logistic regression	NA	rs544978	A	C	0.704503	0.0212977	0.00733653	NA
UKB-all women	Insomnia at recruitment	logistic regression	NA	rs56097173	T	C	0.679611	0.0271191	0.00723419	NA
UKB-all women	Insomnia at recruitment	logistic regression	NA	rs57314044	T	G	0.2141	0.0288193	0.00816364	NA
UKB-all women	Insomnia at recruitment	logistic regression	NA	rs58475265	C	T	0.162087	0.0133958	0.00910716	NA
UKB-all women	Insomnia at recruitment	logistic regression	NA	rs62158206	T	C	0.778417	0.0174985	0.00809717	NA
UKB-all women	Insomnia at recruitment	logistic regression	NA	rs671985	G	A	0.548619	0.0266881	0.0067428	NA
UKB-all women	Insomnia at recruitment	logistic regression	NA	rs6803184	A	G	0.334391	0.0081065	0.00709755	NA
UKB-all women	Insomnia at recruitment	logistic regression	NA	rs6855246	G	A	0.0803006	0.0480669	0.0126967	NA
UKB-all women	Insomnia at recruitment	logistic regression	NA	rs7026534	T	G	0.296277	0.0280858	0.00730852	NA
UKB-all women	Insomnia at recruitment	logistic regression	NA	rs7044885	G	C	0.558474	0.0134097	0.00675256	NA
UKB-all women	Insomnia at recruitment	logistic regression	NA	rs715338	A	G	0.577768	0.0211615	0.00679132	NA
UKB-all women	Insomnia at recruitment	logistic regression	NA	rs7183988	G	T	0.526334	0.00160507	0.00669951	NA
UKB-all women	Insomnia at recruitment	logistic regression	NA	rs7217547	C	G	0.795993	0.0315396	0.00831163	NA
UKB-all women	Insomnia at recruitment	logistic regression	NA	rs73201933	T	A	0.499043	0.00168955	0.00669153	NA
UKB-all women	Insomnia at recruitment	logistic regression	NA	rs7337692	T	C	0.292591	0.0275242	0.0073896	NA
UKB-all women	Insomnia at recruitment	logistic regression	NA	rs7338774	G	A	0.333829	0.03139	0.0071429	NA
UKB-all women	Insomnia at recruitment	logistic regression	NA	rs7428918	G	A	0.714602	0.0194465	0.00744971	NA
UKB-all women	Insomnia at recruitment	logistic regression	NA	rs755837	G	A	0.161529	0.0126358	0.00908444	NA
UKB-all women	Insomnia at recruitment	logistic regression	NA	rs7581704	C	G	0.753363	0.018543	0.0078086	NA
UKB-all women	Insomnia at recruitment	logistic regression	NA	rs76540488	G	A	0.102629	0.0385231	0.0111778	NA
UKB-all women	Insomnia at recruitment	logistic regression	NA	rs77641763	T	C	0.122945	0.0423868	0.0101324	NA
UKB-all women	Insomnia at recruitment	logistic regression	NA	rs7872863	C	T	0.288275	0.0210891	0.00737894	NA
UKB-all women	Insomnia at recruitment	logistic regression	NA	rs7974321	C	T	0.190461	0.0277547	0.00847283	NA
UKB-all women	Insomnia at recruitment	logistic regression	NA	rs876114	T	G	0.844947	0.0137156	0.009238	NA
UKB-all women	Insomnia at recruitment	logistic regression	NA	rs8766	C	T	0.380846	0.0246008	0.0069348	NA
UKB-all women	Insomnia at recruitment	logistic regression	NA	rs9563886	C	T	0.391872	0.0229096	0.00692954	NA
UKB-all women	Insomnia at recruitment	logistic regression	NA	rs9931543	T	C	0.735351	0.0244065	0.00761031	NA
UKB-all women	Insomnia at recruitment	logistic regression	NA	rs9941245	G	T	0.194901	0.0260167	0.00845308	NA
UKB-dataset A	Insomnia at recruitment	linear regression	NA	rs1031654	C	A	0.201081	0.00541688	0.00253986	NA
UKB-dataset A	Insomnia at recruitment	linear regression	NA	rs10789340	G	A	0.626732	0.00158412	0.00211653	NA
UKB-dataset A	Insomnia at recruitment	linear regression	NA	rs10800992	T	C	0.44384	0.00629303	0.00204775	NA
UKB-dataset A	Insomnia at recruitment	linear regression	NA	rs10865954	T	C	0.33532	0.00691769	0.00216262	NA
UKB-dataset A	Insomnia at recruitment	linear regression	NA	rs10947428	C	T	0.216844	0.00777258	0.0024889	NA
UKB-dataset A	Insomnia at recruitment	linear regression	NA	rs10947690	G	A	0.258773	0.00686863	0.00233171	NA
UKB-dataset A	Insomnia at recruitment	linear regression	NA	rs11075253	C	A	0.701858	0.0031541	0.00222169	NA
UKB-dataset A	Insomnia at recruitment	linear regression	NA	rs11167642	T	C	0.81776	0.00819987	0.00263474	NA
UKB-dataset A	Insomnia at recruitment	linear regression	NA	rs113092074	T	C	0.150016	0.00109431	0.00285261	NA
UKB-dataset A	Insomnia at recruitment	linear regression	NA	rs113851554	T	G	0.0570653	0.0291882	0.00456494	NA
UKB-dataset A	Insomnia at recruitment	linear regression	NA	rs11605348	G	A	0.650634	0.00380991	0.00213836	NA
UKB-dataset A	Insomnia at recruitment	linear regression	NA	rs117037340	A	G	0.968768	0.0122687	0.00589057	NA
UKB-dataset A	Insomnia at recruitment	linear regression	NA	rs118166957	T	C	0.164502	0.00295257	0.00277629	NA
UKB-dataset A	Insomnia at recruitment	linear regression	NA	rs12310246	A	G	0.247487	0.00619858	0.00235477	NA
UKB-dataset A	Insomnia at recruitment	linear regression	NA	rs12411886	C	A	0.922831	0.0126958	0.00381623	NA
UKB-dataset A	Insomnia at recruitment	linear regression	NA	rs12534945	C	T	0.750363	0.00739233	0.00235224	NA
UKB-dataset A	Insomnia at recruitment	linear regression	NA	rs12635614	A	G	0.508749	0.00320337	0.00203529	NA
UKB-dataset A	Insomnia at recruitment	linear regression	NA	rs1285875	G	C	0.25921	0.00363137	0.00232802	NA
UKB-dataset A	Insomnia at recruitment	linear regression	NA	rs12912299	C	T	0.510923	0.00766076	0.00205263	NA
UKB-dataset A	Insomnia at recruitment	linear regression	NA	rs12927360	G	A	0.591327	0.00379733	0.00208376	NA
UKB-dataset A	Insomnia at recruitment	linear regression	NA	rs12951067	T	C	0.459974	0.00504464	0.00206298	NA
UKB-dataset A	Insomnia at recruitment	linear regression	NA	rs13010288	G	T	0.866209	0.00894989	0.00299975	NA
UKB-dataset A	Insomnia at recruitment	linear regression	NA	rs13138995	A	G	0.391751	0.00627305	0.00210637	NA
UKB-dataset A	Insomnia at recruitment	linear regression	NA	rs13189678	T	C	0.136859	0.00604349	0.00295746	NA
UKB-dataset A	Insomnia at recruitment	linear regression	NA	rs150483923	C	A	0.773325	0.00840381	0.00244316	NA
UKB-dataset A	Insomnia at recruitment	linear regression	NA	rs1533992	T	A	0.0563669	0.0104256	0.00453484	NA
UKB-dataset A	Insomnia at recruitment	linear regression	NA	rs159058	C	A	0.298805	0.00328705	0.00222847	NA
UKB-dataset A	Insomnia at recruitment	linear regression	NA	rs171697	G	C	0.328347	0.00577386	0.00216829	NA
UKB-dataset A	Insomnia at recruitment	linear regression	NA	rs1731951	T	A	0.555346	0.00501061	0.00206551	NA
UKB-dataset A	Insomnia at recruitment	linear regression	NA	rs17643634	C	T	0.831477	0.00255305	0.00274875	NA
UKB-dataset A	Insomnia at recruitment	linear regression	NA	rs176647	A	C	0.399953	0.00829681	0.00208852	NA
UKB-dataset A	Insomnia at recruitment	linear regression	NA	rs1925113	A	G	0.430069	0.00482622	0.00205605	NA
UKB-dataset A	Insomnia at recruitment	linear regression	NA	rs1927898	C	T	0.253704	0.000709691	0.00234029	NA
UKB-dataset A	Insomnia at recruitment	linear regression	NA	rs2116290	A	G	0.365689	0.00627707	0.00213248	NA
UKB-dataset A	Insomnia at recruitment	linear regression	NA	rs2239923	T	C	0.293894	0.0112308	0.00223737	NA
UKB-dataset A	Insomnia at recruitment	linear regression	NA	rs2286729	A	G	0.0864707	0.00352221	0.00361383	NA
UKB-dataset A	Insomnia at recruitment	linear regression	NA	rs2344121	A	G	0.523943	0.002411	0.00203762	NA
UKB-dataset A	Insomnia at recruitment	linear regression	NA	rs2406916	G	C	0.341927	0.0047342	0.0021589	NA
UKB-dataset A	Insomnia at recruitment	linear regression	NA	rs28576953	C	T	0.794884	0.0058468	0.00252174	NA
UKB-dataset A	Insomnia at recruitment	linear regression	NA	rs28611339	T	G	0.127889	0.00990375	0.00304972	NA
UKB-dataset A	Insomnia at recruitment	linear regression	NA	rs34967082	A	G	0.414261	0.00353032	0.00207564	NA
UKB-dataset A	Insomnia at recruitment	linear regression	NA	rs35084376	C	G	0.0685018	0.00885192	0.00409881	NA
UKB-dataset A	Insomnia at recruitment	linear regression	NA	rs356179	G	C	0.666777	0.00421853	0.00219019	NA
UKB-dataset A	Insomnia at recruitment	linear regression	NA	rs35717469	A	G	0.809605	0.00516864	0.00260383	NA
UKB-dataset A	Insomnia at recruitment	linear regression	NA	rs3774751	G	T	0.537371	0.00217041	0.00204506	NA
UKB-dataset A	Insomnia at recruitment	linear regression	NA	rs3923809	A	G	0.697307	0.0075503	0.00221708	NA
UKB-dataset A	Insomnia at recruitment	linear regression	NA	rs406761	T	G	0.621017	0.00862473	0.00210839	NA
UKB-dataset A	Insomnia at recruitment	linear regression	NA	rs4073582	G	A	0.641615	0.00857187	0.00212323	NA
UKB-dataset A	Insomnia at recruitment	linear regression	NA	rs4499118	A	G	0.397375	0.000362328	0.00208536	NA
UKB-dataset A	Insomnia at recruitment	linear regression	NA	rs4711416	T	G	0.0854171	0.0110883	0.00367913	NA
UKB-dataset A	Insomnia at recruitment	linear regression	NA	rs4838018	C	T	0.872001	0.00383634	0.00304948	NA
UKB-dataset A	Insomnia at recruitment	linear regression	NA	rs4887111	A	G	0.621457	0.00106866	0.00210211	NA
UKB-dataset A	Insomnia at recruitment	linear regression	NA	rs4981170	G	A	0.806255	0.0034885	0.0025849	NA
UKB-dataset A	Insomnia at recruitment	linear regression	NA	rs544978	A	C	0.70427	0.00351737	0.00223797	NA
UKB-dataset A	Insomnia at recruitment	linear regression	NA	rs56097173	T	C	0.679263	0.0041128	0.00220036	NA
UKB-dataset A	Insomnia at recruitment	linear regression	NA	rs57314044	T	G	0.214355	0.00568815	0.00249481	NA
UKB-dataset A	Insomnia at recruitment	linear regression	NA	rs58475265	C	T	0.162087	0.00531055	0.00278002	NA
UKB-dataset A	Insomnia at recruitment	linear regression	NA	rs62158206	T	C	0.777952	0.00423538	0.00246085	NA
UKB-dataset A	Insomnia at recruitment	linear regression	NA	rs671985	G	A	0.550153	0.00412644	0.00205815	NA
UKB-dataset A	Insomnia at recruitment	linear regression	NA	rs6803184	A	G	0.333576	0.00203646	0.00216791	NA
UKB-dataset A	Insomnia at recruitment	linear regression	NA	rs6855246	G	A	0.0797989	0.00703727	0.00391333	NA
UKB-dataset A	Insomnia at recruitment	linear regression	NA	rs7026534	T	G	0.295945	0.00608624	0.00222988	NA
UKB-dataset A	Insomnia at recruitment	linear regression	NA	rs7044885	G	C	0.557851	0.00135206	0.00205222	NA
UKB-dataset A	Insomnia at recruitment	linear regression	NA	rs715338	A	G	0.579415	0.00447186	0.0020698	NA
UKB-dataset A	Insomnia at recruitment	linear regression	NA	rs7183988	G	T	0.525267	0.00191716	0.00204194	NA
UKB-dataset A	Insomnia at recruitment	linear regression	NA	rs7217547	C	G	0.796275	0.00929231	0.00252293	NA
UKB-dataset A	Insomnia at recruitment	linear regression	NA	rs73201933	T	A	0.499486	0.00222263	0.00204018	NA
UKB-dataset A	Insomnia at recruitment	linear regression	NA	rs7337692	T	C	0.29239	0.00507084	0.00225874	NA
UKB-dataset A	Insomnia at recruitment	linear regression	NA	rs7338774	G	A	0.3326	0.0103699	0.00218078	NA
UKB-dataset A	Insomnia at recruitment	linear regression	NA	rs7428918	G	A	0.714469	0.00488453	0.00227053	NA
UKB-dataset A	Insomnia at recruitment	linear regression	NA	rs755837	G	A	0.162018	0.00474632	0.00276799	NA
UKB-dataset A	Insomnia at recruitment	linear regression	NA	rs7581704	C	G	0.753384	0.00503281	0.00237077	NA
UKB-dataset A	Insomnia at recruitment	linear regression	NA	rs76540488	G	A	0.102932	0.00661515	0.00342343	NA
UKB-dataset A	Insomnia at recruitment	linear regression	NA	rs77641763	T	C	0.123033	0.00994188	0.00310515	NA
UKB-dataset A	Insomnia at recruitment	linear regression	NA	rs7872863	C	T	0.289261	0.00467381	0.00225458	NA
UKB-dataset A	Insomnia at recruitment	linear regression	NA	rs7974321	C	T	0.19	0.00400376	0.00259193	NA
UKB-dataset A	Insomnia at recruitment	linear regression	NA	rs876114	T	G	0.844503	0.00312246	0.00280244	NA
UKB-dataset A	Insomnia at recruitment	linear regression	NA	rs8766	C	T	0.380936	0.00541551	0.00211751	NA
UKB-dataset A	Insomnia at recruitment	linear regression	NA	rs9563886	C	T	0.391773	0.00397941	0.00211643	NA
UKB-dataset A	Insomnia at recruitment	linear regression	NA	rs9931543	T	C	0.733698	0.00278769	0.00230834	NA
UKB-dataset A	Insomnia at recruitment	linear regression	NA	rs9941245	G	T	0.194762	0.00499096	0.00258129	NA
UKB-dataset A	Insomnia at recruitment	logistic regression	NA	rs1031654	C	A	0.201081	0.0250898	0.0117709	NA
UKB-dataset A	Insomnia at recruitment	logistic regression	NA	rs10789340	G	A	0.626732	0.00741766	0.00984153	NA
UKB-dataset A	Insomnia at recruitment	logistic regression	NA	rs10800992	T	C	0.44384	0.0292523	0.00951283	NA
UKB-dataset A	Insomnia at recruitment	logistic regression	NA	rs10865954	T	C	0.33532	0.0321365	0.0100337	NA
UKB-dataset A	Insomnia at recruitment	logistic regression	NA	rs10947428	C	T	0.216844	0.0359482	0.0115292	NA
UKB-dataset A	Insomnia at recruitment	logistic regression	NA	rs10947690	G	A	0.258773	0.0318698	0.0108096	NA
UKB-dataset A	Insomnia at recruitment	logistic regression	NA	rs11075253	C	A	0.701858	0.0146899	0.0103348	NA
UKB-dataset A	Insomnia at recruitment	logistic regression	NA	rs11167642	T	C	0.81776	0.0382456	0.0123008	NA
UKB-dataset A	Insomnia at recruitment	logistic regression	NA	rs113092074	T	C	0.150016	0.0050424	0.0132475	NA
UKB-dataset A	Insomnia at recruitment	logistic regression	NA	rs113851554	T	G	0.0570653	0.133122	0.0208326	NA
UKB-dataset A	Insomnia at recruitment	logistic regression	NA	rs11605348	G	A	0.650634	0.0178149	0.00994707	NA
UKB-dataset A	Insomnia at recruitment	logistic regression	NA	rs117037340	A	G	0.968768	0.0575913	0.0276708	NA
UKB-dataset A	Insomnia at recruitment	logistic regression	NA	rs118166957	T	C	0.164502	0.013798	0.012884	NA
UKB-dataset A	Insomnia at recruitment	logistic regression	NA	rs12310246	A	G	0.247487	0.0286107	0.010914	NA
UKB-dataset A	Insomnia at recruitment	logistic regression	NA	rs12411886	C	A	0.922831	0.0595425	0.0179069	NA
UKB-dataset A	Insomnia at recruitment	logistic regression	NA	rs12534945	C	T	0.750363	0.0344142	0.0109704	NA
UKB-dataset A	Insomnia at recruitment	logistic regression	NA	rs12635614	A	G	0.508749	0.0148957	0.00945922	NA
UKB-dataset A	Insomnia at recruitment	logistic regression	NA	rs1285875	G	C	0.25921	0.0168439	0.0108035	NA
UKB-dataset A	Insomnia at recruitment	logistic regression	NA	rs12912299	C	T	0.510923	0.0355994	0.00954321	NA
UKB-dataset A	Insomnia at recruitment	logistic regression	NA	rs12927360	G	A	0.591327	0.017655	0.00969031	NA
UKB-dataset A	Insomnia at recruitment	logistic regression	NA	rs12951067	T	C	0.459974	0.0234181	0.00958497	NA
UKB-dataset A	Insomnia at recruitment	logistic regression	NA	rs13010288	G	T	0.866209	0.0418179	0.014019	NA
UKB-dataset A	Insomnia at recruitment	logistic regression	NA	rs13138995	A	G	0.391751	0.0291561	0.00977967	NA
UKB-dataset A	Insomnia at recruitment	logistic regression	NA	rs13189678	T	C	0.136859	0.0280099	0.0136989	NA
UKB-dataset A	Insomnia at recruitment	logistic regression	NA	rs150483923	C	A	0.773325	0.0392291	0.0114016	NA
UKB-dataset A	Insomnia at recruitment	logistic regression	NA	rs1533992	T	A	0.0563669	0.0481444	0.0209191	NA
UKB-dataset A	Insomnia at recruitment	logistic regression	NA	rs159058	C	A	0.298805	0.0152676	0.0103459	NA
UKB-dataset A	Insomnia at recruitment	logistic regression	NA	rs171697	G	C	0.328347	0.026784	0.0100619	NA
UKB-dataset A	Insomnia at recruitment	logistic regression	NA	rs1731951	T	A	0.555346	0.0233331	0.00960328	NA
UKB-dataset A	Insomnia at recruitment	logistic regression	NA	rs17643634	C	T	0.831477	0.0118659	0.0127923	NA
UKB-dataset A	Insomnia at recruitment	logistic regression	NA	rs176647	A	C	0.399953	0.0385639	0.00969435	NA
UKB-dataset A	Insomnia at recruitment	logistic regression	NA	rs1925113	A	G	0.430069	0.0223916	0.00955045	NA
UKB-dataset A	Insomnia at recruitment	logistic regression	NA	rs1927898	C	T	0.253704	0.00333826	0.0108717	NA
UKB-dataset A	Insomnia at recruitment	logistic regression	NA	rs2116290	A	G	0.365689	0.0291227	0.00989839	NA
UKB-dataset A	Insomnia at recruitment	logistic regression	NA	rs2239923	T	C	0.293894	0.0519954	0.0103644	NA
UKB-dataset A	Insomnia at recruitment	logistic regression	NA	rs2286729	A	G	0.0864707	0.0163935	0.0167579	NA
UKB-dataset A	Insomnia at recruitment	logistic regression	NA	rs2344121	A	G	0.523943	0.011222	0.00946945	NA
UKB-dataset A	Insomnia at recruitment	logistic regression	NA	rs2406916	G	C	0.341927	0.0220022	0.0100218	NA
UKB-dataset A	Insomnia at recruitment	logistic regression	NA	rs28576953	C	T	0.794884	0.0272589	0.0117561	NA
UKB-dataset A	Insomnia at recruitment	logistic regression	NA	rs28611339	T	G	0.127889	0.0457858	0.0140914	NA
UKB-dataset A	Insomnia at recruitment	logistic regression	NA	rs34967082	A	G	0.414261	0.0163841	0.00964103	NA
UKB-dataset A	Insomnia at recruitment	logistic regression	NA	rs35084376	C	G	0.0685018	0.0408657	0.0189371	NA
UKB-dataset A	Insomnia at recruitment	logistic regression	NA	rs356179	G	C	0.666777	0.0196526	0.0101907	NA
UKB-dataset A	Insomnia at recruitment	logistic regression	NA	rs35717469	A	G	0.809605	0.0240615	0.0121358	NA
UKB-dataset A	Insomnia at recruitment	logistic regression	NA	rs3774751	G	T	0.537371	0.0100564	0.00950733	NA
UKB-dataset A	Insomnia at recruitment	logistic regression	NA	rs3923809	A	G	0.697307	0.0351411	0.0103287	NA
UKB-dataset A	Insomnia at recruitment	logistic regression	NA	rs406761	T	G	0.621017	0.0402132	0.00982	NA
UKB-dataset A	Insomnia at recruitment	logistic regression	NA	rs4073582	G	A	0.641615	0.0399304	0.00988923	NA
UKB-dataset A	Insomnia at recruitment	logistic regression	NA	rs4499118	A	G	0.397375	0.00172142	0.0096914	NA
UKB-dataset A	Insomnia at recruitment	logistic regression	NA	rs4711416	T	G	0.0854171	0.0512316	0.0169804	NA
UKB-dataset A	Insomnia at recruitment	logistic regression	NA	rs4838018	C	T	0.872001	0.0178438	0.0142038	NA
UKB-dataset A	Insomnia at recruitment	logistic regression	NA	rs4887111	A	G	0.621457	0.00491634	0.00977109	NA
UKB-dataset A	Insomnia at recruitment	logistic regression	NA	rs4981170	G	A	0.806255	0.0162765	0.012035	NA
UKB-dataset A	Insomnia at recruitment	logistic regression	NA	rs544978	A	C	0.70427	0.016397	0.0104135	NA
UKB-dataset A	Insomnia at recruitment	logistic regression	NA	rs56097173	T	C	0.679263	0.0191729	0.0102375	NA
UKB-dataset A	Insomnia at recruitment	logistic regression	NA	rs57314044	T	G	0.214355	0.0264213	0.0115677	NA
UKB-dataset A	Insomnia at recruitment	logistic regression	NA	rs58475265	C	T	0.162087	0.0245866	0.012879	NA
UKB-dataset A	Insomnia at recruitment	logistic regression	NA	rs62158206	T	C	0.777952	0.0197202	0.0114601	NA
UKB-dataset A	Insomnia at recruitment	logistic regression	NA	rs671985	G	A	0.550153	0.0191585	0.00956831	NA
UKB-dataset A	Insomnia at recruitment	logistic regression	NA	rs6803184	A	G	0.333576	0.00942936	0.0100714	NA
UKB-dataset A	Insomnia at recruitment	logistic regression	NA	rs6855246	G	A	0.0797989	0.032642	0.0180941	NA
UKB-dataset A	Insomnia at recruitment	logistic regression	NA	rs7026534	T	G	0.295945	0.0283305	0.0103458	NA
UKB-dataset A	Insomnia at recruitment	logistic regression	NA	rs7044885	G	C	0.557851	0.00634022	0.00953759	NA
UKB-dataset A	Insomnia at recruitment	logistic regression	NA	rs715338	A	G	0.579415	0.0207919	0.00962433	NA
UKB-dataset A	Insomnia at recruitment	logistic regression	NA	rs7183988	G	T	0.525267	0.00893207	0.00949028	NA
UKB-dataset A	Insomnia at recruitment	logistic regression	NA	rs7217547	C	G	0.796275	0.0434021	0.0117815	NA
UKB-dataset A	Insomnia at recruitment	logistic regression	NA	rs73201933	T	A	0.499486	0.0103081	0.00948169	NA
UKB-dataset A	Insomnia at recruitment	logistic regression	NA	rs7337692	T	C	0.29239	0.0235517	0.0104794	NA
UKB-dataset A	Insomnia at recruitment	logistic regression	NA	rs7338774	G	A	0.3326	0.048095	0.0101131	NA
UKB-dataset A	Insomnia at recruitment	logistic regression	NA	rs7428918	G	A	0.714469	0.0227579	0.0105709	NA
UKB-dataset A	Insomnia at recruitment	logistic regression	NA	rs755837	G	A	0.162018	0.0220035	0.0128279	NA
UKB-dataset A	Insomnia at recruitment	logistic regression	NA	rs7581704	C	G	0.753384	0.0234262	0.0110424	NA
UKB-dataset A	Insomnia at recruitment	logistic regression	NA	rs76540488	G	A	0.102932	0.0306057	0.0158456	NA
UKB-dataset A	Insomnia at recruitment	logistic regression	NA	rs77641763	T	C	0.123033	0.0458614	0.0143521	NA
UKB-dataset A	Insomnia at recruitment	logistic regression	NA	rs7872863	C	T	0.289261	0.0217016	0.0104597	NA
UKB-dataset A	Insomnia at recruitment	logistic regression	NA	rs7974321	C	T	0.19	0.0185984	0.0120215	NA
UKB-dataset A	Insomnia at recruitment	logistic regression	NA	rs876114	T	G	0.844503	0.0145236	0.0130495	NA
UKB-dataset A	Insomnia at recruitment	logistic regression	NA	rs8766	C	T	0.380936	0.0251622	0.00982991	NA
UKB-dataset A	Insomnia at recruitment	logistic regression	NA	rs9563886	C	T	0.391773	0.0184668	0.00983052	NA
UKB-dataset A	Insomnia at recruitment	logistic regression	NA	rs9931543	T	C	0.733698	0.0129634	0.0107421	NA
UKB-dataset A	Insomnia at recruitment	logistic regression	NA	rs9941245	G	T	0.194762	0.0231738	0.0119638	NA
UKB-dataset B	Insomnia at recruitment	linear regression	NA	rs1031654	C	A	0.199468	0.00930374	0.00256322	NA
UKB-dataset B	Insomnia at recruitment	linear regression	NA	rs10789340	G	A	0.626696	0.00234567	0.00211427	NA
UKB-dataset B	Insomnia at recruitment	linear regression	NA	rs10800992	T	C	0.443978	0.00392239	0.002053	NA
UKB-dataset B	Insomnia at recruitment	linear regression	NA	rs10865954	T	C	0.334899	0.00507718	0.00216589	NA
UKB-dataset B	Insomnia at recruitment	linear regression	NA	rs10947428	C	T	0.218647	0.00620058	0.00248451	NA
UKB-dataset B	Insomnia at recruitment	linear regression	NA	rs10947690	G	A	0.260112	0.004131	0.00233748	NA
UKB-dataset B	Insomnia at recruitment	linear regression	NA	rs11075253	C	A	0.70218	0.0030245	0.00223571	NA
UKB-dataset B	Insomnia at recruitment	linear regression	NA	rs11167642	T	C	0.818628	0.0037646	0.0026486	NA
UKB-dataset B	Insomnia at recruitment	linear regression	NA	rs113092074	T	C	0.149176	0.00544261	0.00288166	NA
UKB-dataset B	Insomnia at recruitment	linear regression	NA	rs113851554	T	G	0.0576726	0.024954	0.00454635	NA
UKB-dataset B	Insomnia at recruitment	linear regression	NA	rs11605348	G	A	0.649899	0.00257275	0.00214366	NA
UKB-dataset B	Insomnia at recruitment	linear regression	NA	rs117037340	A	G	0.969193	0.0109554	0.00594644	NA
UKB-dataset B	Insomnia at recruitment	linear regression	NA	rs118166957	T	C	0.16323	0.00140506	0.00279154	NA
UKB-dataset B	Insomnia at recruitment	linear regression	NA	rs12310246	A	G	0.248886	0.00831612	0.00236215	NA
UKB-dataset B	Insomnia at recruitment	linear regression	NA	rs12411886	C	A	0.922767	0.0099702	0.00382694	NA
UKB-dataset B	Insomnia at recruitment	linear regression	NA	rs12534945	C	T	0.751815	0.00360134	0.00236724	NA
UKB-dataset B	Insomnia at recruitment	linear regression	NA	rs12635614	A	G	0.508691	0.00195353	0.00204725	NA
UKB-dataset B	Insomnia at recruitment	linear regression	NA	rs1285875	G	C	0.258163	0.00446989	0.00234124	NA
UKB-dataset B	Insomnia at recruitment	linear regression	NA	rs12912299	C	T	0.510933	0.00116761	0.00205799	NA
UKB-dataset B	Insomnia at recruitment	linear regression	NA	rs12927360	G	A	0.590591	0.00714486	0.00208858	NA
UKB-dataset B	Insomnia at recruitment	linear regression	NA	rs12951067	T	C	0.457156	0.00364326	0.00207249	NA
UKB-dataset B	Insomnia at recruitment	linear regression	NA	rs13010288	G	T	0.866976	0.00464508	0.00301555	NA
UKB-dataset B	Insomnia at recruitment	linear regression	NA	rs13138995	A	G	0.392174	0.00751453	0.00210653	NA
UKB-dataset B	Insomnia at recruitment	linear regression	NA	rs13189678	T	C	0.137914	0.00541613	0.00296482	NA
UKB-dataset B	Insomnia at recruitment	linear regression	NA	rs150483923	C	A	0.776206	0.00343081	0.00245959	NA
UKB-dataset B	Insomnia at recruitment	linear regression	NA	rs1533992	T	A	0.0549591	0.0129085	0.00460236	NA
UKB-dataset B	Insomnia at recruitment	linear regression	NA	rs159058	C	A	0.300032	0.00889797	0.0022333	NA
UKB-dataset B	Insomnia at recruitment	linear regression	NA	rs171697	G	C	0.327214	0.00715198	0.00217391	NA
UKB-dataset B	Insomnia at recruitment	linear regression	NA	rs1731951	T	A	0.554323	0.00427185	0.00207573	NA
UKB-dataset B	Insomnia at recruitment	linear regression	NA	rs17643634	C	T	0.831798	0.00138801	0.00276552	NA
UKB-dataset B	Insomnia at recruitment	linear regression	NA	rs176647	A	C	0.400062	0.00678518	0.00209323	NA
UKB-dataset B	Insomnia at recruitment	linear regression	NA	rs1925113	A	G	0.430874	0.005975	0.00206636	NA
UKB-dataset B	Insomnia at recruitment	linear regression	NA	rs1927898	C	T	0.254913	0.00442973	0.002353	NA
UKB-dataset B	Insomnia at recruitment	linear regression	NA	rs2116290	A	G	0.364411	0.00672643	0.00214186	NA
UKB-dataset B	Insomnia at recruitment	linear regression	NA	rs2239923	T	C	0.291507	0.00609321	0.00224879	NA
UKB-dataset B	Insomnia at recruitment	linear regression	NA	rs2286729	A	G	0.08511	0.00428975	0.00366288	NA
UKB-dataset B	Insomnia at recruitment	linear regression	NA	rs2344121	A	G	0.522585	0.00273942	0.00204577	NA
UKB-dataset B	Insomnia at recruitment	linear regression	NA	rs2406916	G	C	0.341425	0.00518582	0.00215822	NA
UKB-dataset B	Insomnia at recruitment	linear regression	NA	rs28576953	C	T	0.794567	0.0033236	0.00253599	NA
UKB-dataset B	Insomnia at recruitment	linear regression	NA	rs28611339	T	G	0.129725	0.00785918	0.0030478	NA
UKB-dataset B	Insomnia at recruitment	linear regression	NA	rs34967082	A	G	0.414218	0.00372613	0.00207888	NA
UKB-dataset B	Insomnia at recruitment	linear regression	NA	rs35084376	C	G	0.0685815	0.0159493	0.00409394	NA
UKB-dataset B	Insomnia at recruitment	linear regression	NA	rs356179	G	C	0.667316	0.00469451	0.00217816	NA
UKB-dataset B	Insomnia at recruitment	linear regression	NA	rs35717469	A	G	0.809332	0.0064564	0.0026082	NA
UKB-dataset B	Insomnia at recruitment	linear regression	NA	rs3774751	G	T	0.53639	0.00715386	0.00205028	NA
UKB-dataset B	Insomnia at recruitment	linear regression	NA	rs3923809	A	G	0.696581	0.0037739	0.00221128	NA
UKB-dataset B	Insomnia at recruitment	linear regression	NA	rs406761	T	G	0.622018	0.00248173	0.00211244	NA
UKB-dataset B	Insomnia at recruitment	linear regression	NA	rs4073582	G	A	0.639881	0.00873859	0.0021264	NA
UKB-dataset B	Insomnia at recruitment	linear regression	NA	rs4499118	A	G	0.401462	0.00567998	0.00208244	NA
UKB-dataset B	Insomnia at recruitment	linear regression	NA	rs4711416	T	G	0.0845979	0.00511691	0.00369681	NA
UKB-dataset B	Insomnia at recruitment	linear regression	NA	rs4838018	C	T	0.874202	0.00475886	0.00309302	NA
UKB-dataset B	Insomnia at recruitment	linear regression	NA	rs4887111	A	G	0.619908	0.00389975	0.00210141	NA
UKB-dataset B	Insomnia at recruitment	linear regression	NA	rs4981170	G	A	0.805735	0.00108585	0.00258596	NA
UKB-dataset B	Insomnia at recruitment	linear regression	NA	rs544978	A	C	0.704737	0.00566407	0.00223389	NA
UKB-dataset B	Insomnia at recruitment	linear regression	NA	rs56097173	T	C	0.679959	0.00758351	0.00220918	NA
UKB-dataset B	Insomnia at recruitment	linear regression	NA	rs57314044	T	G	0.213846	0.00676615	0.00250252	NA
UKB-dataset B	Insomnia at recruitment	linear regression	NA	rs58475265	C	T	0.162086	0.000459776	0.00279004	NA
UKB-dataset B	Insomnia at recruitment	linear regression	NA	rs62158206	T	C	0.778882	0.00325152	0.00247439	NA
UKB-dataset B	Insomnia at recruitment	linear regression	NA	rs671985	G	A	0.547087	0.00736215	0.00205612	NA
UKB-dataset B	Insomnia at recruitment	linear regression	NA	rs6803184	A	G	0.335205	0.00146638	0.00216731	NA
UKB-dataset B	Insomnia at recruitment	linear regression	NA	rs6855246	G	A	0.0808018	0.0137249	0.0038931	NA
UKB-dataset B	Insomnia at recruitment	linear regression	NA	rs7026534	T	G	0.296608	0.0060713	0.00224041	NA
UKB-dataset B	Insomnia at recruitment	linear regression	NA	rs7044885	G	C	0.559096	0.00439283	0.0020697	NA
UKB-dataset B	Insomnia at recruitment	linear regression	NA	rs715338	A	G	0.576122	0.00467843	0.00207424	NA
UKB-dataset B	Insomnia at recruitment	linear regression	NA	rs7183988	G	T	0.5274	-0.00122392	0.00204842	NA
UKB-dataset B	Insomnia at recruitment	linear regression	NA	rs7217547	C	G	0.795711	0.00421106	0.00253442	NA
UKB-dataset B	Insomnia at recruitment	linear regression	NA	rs73201933	T	A	0.498599	-0.00152311	0.00204533	NA
UKB-dataset B	Insomnia at recruitment	linear regression	NA	rs7337692	T	C	0.292792	0.00684038	0.00226074	NA
UKB-dataset B	Insomnia at recruitment	linear regression	NA	rs7338774	G	A	0.335057	0.00323028	0.00218671	NA
UKB-dataset B	Insomnia at recruitment	linear regression	NA	rs7428918	G	A	0.714734	0.00351266	0.00227083	NA
UKB-dataset B	Insomnia at recruitment	linear regression	NA	rs755837	G	A	0.161041	0.000724571	0.00278702	NA
UKB-dataset B	Insomnia at recruitment	linear regression	NA	rs7581704	C	G	0.753342	0.00288738	0.0023876	NA
UKB-dataset B	Insomnia at recruitment	linear regression	NA	rs76540488	G	A	0.102327	0.010117	0.00343555	NA
UKB-dataset B	Insomnia at recruitment	linear regression	NA	rs77641763	T	C	0.122856	0.00847663	0.00311293	NA
UKB-dataset B	Insomnia at recruitment	linear regression	NA	rs7872863	C	T	0.28729	0.00440516	0.00225872	NA
UKB-dataset B	Insomnia at recruitment	linear regression	NA	rs7974321	C	T	0.190922	0.0080139	0.00259552	NA
UKB-dataset B	Insomnia at recruitment	linear regression	NA	rs876114	T	G	0.845391	0.00277711	0.00282707	NA
UKB-dataset B	Insomnia at recruitment	linear regression	NA	rs8766	C	T	0.380757	0.00520235	0.00212032	NA
UKB-dataset B	Insomnia at recruitment	linear regression	NA	rs9563886	C	T	0.391971	0.0058384	0.00211789	NA
UKB-dataset B	Insomnia at recruitment	linear regression	NA	rs9931543	T	C	0.737003	0.00770373	0.0023275	NA
UKB-dataset B	Insomnia at recruitment	linear regression	NA	rs9941245	G	T	0.19504	0.00628928	0.00259448	NA
UKB-dataset B	Insomnia at recruitment	logistic regression	NA	rs1031654	C	A	0.199468	0.0427664	0.0117947	NA
UKB-dataset B	Insomnia at recruitment	logistic regression	NA	rs10789340	G	A	0.626696	0.0108496	0.009772	NA
UKB-dataset B	Insomnia at recruitment	logistic regression	NA	rs10800992	T	C	0.443978	0.0181059	0.00948271	NA
UKB-dataset B	Insomnia at recruitment	logistic regression	NA	rs10865954	T	C	0.334899	0.0234481	0.00999537	NA
UKB-dataset B	Insomnia at recruitment	logistic regression	NA	rs10947428	C	T	0.218647	0.0285404	0.0114491	NA
UKB-dataset B	Insomnia at recruitment	logistic regression	NA	rs10947690	G	A	0.260112	0.0190863	0.0107787	NA
UKB-dataset B	Insomnia at recruitment	logistic regression	NA	rs11075253	C	A	0.70218	0.0139866	0.0103384	NA
UKB-dataset B	Insomnia at recruitment	logistic regression	NA	rs11167642	T	C	0.818628	0.0174266	0.0122594	NA
UKB-dataset B	Insomnia at recruitment	logistic regression	NA	rs113092074	T	C	0.149176	0.0250918	0.0132743	NA
UKB-dataset B	Insomnia at recruitment	logistic regression	NA	rs113851554	T	G	0.0576726	0.113481	0.0206847	NA
UKB-dataset B	Insomnia at recruitment	logistic regression	NA	rs11605348	G	A	0.649899	0.0119898	0.00990985	NA
UKB-dataset B	Insomnia at recruitment	logistic regression	NA	rs117037340	A	G	0.969193	0.0511973	0.0277417	NA
UKB-dataset B	Insomnia at recruitment	logistic regression	NA	rs118166957	T	C	0.16323	0.00650437	0.0128862	NA
UKB-dataset B	Insomnia at recruitment	logistic regression	NA	rs12310246	A	G	0.248886	0.038234	0.0108788	NA
UKB-dataset B	Insomnia at recruitment	logistic regression	NA	rs12411886	C	A	0.922767	0.046497	0.0178146	NA
UKB-dataset B	Insomnia at recruitment	logistic regression	NA	rs12534945	C	T	0.751815	0.016737	0.0109553	NA
UKB-dataset B	Insomnia at recruitment	logistic regression	NA	rs12635614	A	G	0.508691	0.00902638	0.00945738	NA
UKB-dataset B	Insomnia at recruitment	logistic regression	NA	rs1285875	G	C	0.258163	0.0205891	0.0107985	NA
UKB-dataset B	Insomnia at recruitment	logistic regression	NA	rs12912299	C	T	0.510933	0.00539549	0.0095091	NA
UKB-dataset B	Insomnia at recruitment	logistic regression	NA	rs12927360	G	A	0.590591	0.0330486	0.00966207	NA
UKB-dataset B	Insomnia at recruitment	logistic regression	NA	rs12951067	T	C	0.457156	0.0168219	0.00957313	NA
UKB-dataset B	Insomnia at recruitment	logistic regression	NA	rs13010288	G	T	0.866976	0.0215476	0.0139697	NA
UKB-dataset B	Insomnia at recruitment	logistic regression	NA	rs13138995	A	G	0.392174	0.0347093	0.00972031	NA
UKB-dataset B	Insomnia at recruitment	logistic regression	NA	rs13189678	T	C	0.137914	0.0249591	0.0136554	NA
UKB-dataset B	Insomnia at recruitment	logistic regression	NA	rs150483923	C	A	0.776206	0.015818	0.0113799	NA
UKB-dataset B	Insomnia at recruitment	logistic regression	NA	rs1533992	T	A	0.0549591	0.0590664	0.0210817	NA
UKB-dataset B	Insomnia at recruitment	logistic regression	NA	rs159058	C	A	0.300032	0.0410616	0.010292	NA
UKB-dataset B	Insomnia at recruitment	logistic regression	NA	rs171697	G	C	0.327214	0.032932	0.0100251	NA
UKB-dataset B	Insomnia at recruitment	logistic regression	NA	rs1731951	T	A	0.554323	0.0197229	0.00959324	NA
UKB-dataset B	Insomnia at recruitment	logistic regression	NA	rs17643634	C	T	0.831798	0.00642492	0.0127821	NA
UKB-dataset B	Insomnia at recruitment	logistic regression	NA	rs176647	A	C	0.400062	0.0313027	0.00966348	NA
UKB-dataset B	Insomnia at recruitment	logistic regression	NA	rs1925113	A	G	0.430874	0.0275299	0.00954138	NA
UKB-dataset B	Insomnia at recruitment	logistic regression	NA	rs1927898	C	T	0.254913	0.0204194	0.0108521	NA
UKB-dataset B	Insomnia at recruitment	logistic regression	NA	rs2116290	A	G	0.364411	0.0310304	0.00988415	NA
UKB-dataset B	Insomnia at recruitment	logistic regression	NA	rs2239923	T	C	0.291507	0.0280881	0.0103681	NA
UKB-dataset B	Insomnia at recruitment	logistic regression	NA	rs2286729	A	G	0.08511	0.0197559	0.0168765	NA
UKB-dataset B	Insomnia at recruitment	logistic regression	NA	rs2344121	A	G	0.522585	0.0127022	0.00945309	NA
UKB-dataset B	Insomnia at recruitment	logistic regression	NA	rs2406916	G	C	0.341425	0.023907	0.00995793	NA
UKB-dataset B	Insomnia at recruitment	logistic regression	NA	rs28576953	C	T	0.794567	0.0153677	0.0117329	NA
UKB-dataset B	Insomnia at recruitment	logistic regression	NA	rs28611339	T	G	0.129725	0.036154	0.0140159	NA
UKB-dataset B	Insomnia at recruitment	logistic regression	NA	rs34967082	A	G	0.414218	0.0171755	0.0096013	NA
UKB-dataset B	Insomnia at recruitment	logistic regression	NA	rs35084376	C	G	0.0685815	0.0729123	0.0187212	NA
UKB-dataset B	Insomnia at recruitment	logistic regression	NA	rs356179	G	C	0.667316	0.0217102	0.0100752	NA
UKB-dataset B	Insomnia at recruitment	logistic regression	NA	rs35717469	A	G	0.809332	0.0299249	0.0120928	NA
UKB-dataset B	Insomnia at recruitment	logistic regression	NA	rs3774751	G	T	0.53639	0.0330624	0.00947828	NA
UKB-dataset B	Insomnia at recruitment	logistic regression	NA	rs3923809	A	G	0.696581	0.0174541	0.0102301	NA
UKB-dataset B	Insomnia at recruitment	logistic regression	NA	rs406761	T	G	0.622018	0.0114856	0.0097655	NA
UKB-dataset B	Insomnia at recruitment	logistic regression	NA	rs4073582	G	A	0.639881	0.0404051	0.00984385	NA
UKB-dataset B	Insomnia at recruitment	logistic regression	NA	rs4499118	A	G	0.401462	0.0262541	0.00961301	NA
UKB-dataset B	Insomnia at recruitment	logistic regression	NA	rs4711416	T	G	0.0845979	0.023578	0.0170345	NA
UKB-dataset B	Insomnia at recruitment	logistic regression	NA	rs4838018	C	T	0.874202	0.0220503	0.0143283	NA
UKB-dataset B	Insomnia at recruitment	logistic regression	NA	rs4887111	A	G	0.619908	0.0180593	0.00971829	NA
UKB-dataset B	Insomnia at recruitment	logistic regression	NA	rs4981170	G	A	0.805735	0.00500022	0.0119544	NA
UKB-dataset B	Insomnia at recruitment	logistic regression	NA	rs544978	A	C	0.704737	0.0262814	0.0103423	NA
UKB-dataset B	Insomnia at recruitment	logistic regression	NA	rs56097173	T	C	0.679959	0.0350478	0.0102286	NA
UKB-dataset B	Insomnia at recruitment	logistic regression	NA	rs57314044	T	G	0.213846	0.0311963	0.0115266	NA
UKB-dataset B	Insomnia at recruitment	logistic regression	NA	rs58475265	C	T	0.162086	0.00212938	0.0128848	NA
UKB-dataset B	Insomnia at recruitment	logistic regression	NA	rs62158206	T	C	0.778882	0.0150518	0.0114469	NA
UKB-dataset B	Insomnia at recruitment	logistic regression	NA	rs671985	G	A	0.547087	0.0340477	0.00950687	NA
UKB-dataset B	Insomnia at recruitment	logistic regression	NA	rs6803184	A	G	0.335205	0.00676624	0.0100075	NA
UKB-dataset B	Insomnia at recruitment	logistic regression	NA	rs6855246	G	A	0.0808018	0.0628072	0.0178275	NA
UKB-dataset B	Insomnia at recruitment	logistic regression	NA	rs7026534	T	G	0.296608	0.028032	0.0103307	NA
UKB-dataset B	Insomnia at recruitment	logistic regression	NA	rs7044885	G	C	0.559096	0.0203028	0.00956534	NA
UKB-dataset B	Insomnia at recruitment	logistic regression	NA	rs715338	A	G	0.576122	0.0216269	0.00958927	NA
UKB-dataset B	Insomnia at recruitment	logistic regression	NA	rs7183988	G	T	0.5274	-0.00567673	0.00946264	NA
UKB-dataset B	Insomnia at recruitment	logistic regression	NA	rs7217547	C	G	0.795711	0.0194417	0.0117324	NA
UKB-dataset B	Insomnia at recruitment	logistic regression	NA	rs73201933	T	A	0.498599	-0.00701762	0.00944884	NA
UKB-dataset B	Insomnia at recruitment	logistic regression	NA	rs7337692	T	C	0.292792	0.0314939	0.010425	NA
UKB-dataset B	Insomnia at recruitment	logistic regression	NA	rs7338774	G	A	0.335057	0.014927	0.0100947	NA
UKB-dataset B	Insomnia at recruitment	logistic regression	NA	rs7428918	G	A	0.714734	0.0162241	0.0105039	NA
UKB-dataset B	Insomnia at recruitment	logistic regression	NA	rs755837	G	A	0.161041	0.00330616	0.0128724	NA
UKB-dataset B	Insomnia at recruitment	logistic regression	NA	rs7581704	C	G	0.753342	0.0133499	0.0110478	NA
UKB-dataset B	Insomnia at recruitment	logistic regression	NA	rs76540488	G	A	0.102327	0.0464791	0.0157773	NA
UKB-dataset B	Insomnia at recruitment	logistic regression	NA	rs77641763	T	C	0.122856	0.0390126	0.0143112	NA
UKB-dataset B	Insomnia at recruitment	logistic regression	NA	rs7872863	C	T	0.28729	0.0203393	0.0104171	NA
UKB-dataset B	Insomnia at recruitment	logistic regression	NA	rs7974321	C	T	0.190922	0.0368736	0.0119486	NA
UKB-dataset B	Insomnia at recruitment	logistic regression	NA	rs876114	T	G	0.845391	0.0128553	0.0130851	NA
UKB-dataset B	Insomnia at recruitment	logistic regression	NA	rs8766	C	T	0.380757	0.0239465	0.00978874	NA
UKB-dataset B	Insomnia at recruitment	logistic regression	NA	rs9563886	C	T	0.391971	0.0269225	0.00977458	NA
UKB-dataset B	Insomnia at recruitment	logistic regression	NA	rs9931543	T	C	0.737003	0.0357331	0.0107885	NA
UKB-dataset B	Insomnia at recruitment	logistic regression	NA	rs9941245	G	T	0.19504	0.0289478	0.0119502	NA
ALSPAC	Insomnia at 18 weeks of gestation	logistic regression	unadjusted	rs1031654	C	A	0.205831	0.0428405	0.0633737	NA
ALSPAC	Insomnia at 18 weeks of gestation	logistic regression	unadjusted	rs10789340	G	A	0.607975	0.00224511	0.0526634	NA
ALSPAC	Insomnia at 18 weeks of gestation	logistic regression	unadjusted	rs10800992	T	C	0.444352	-0.00738538	0.0515869	NA
ALSPAC	Insomnia at 18 weeks of gestation	logistic regression	unadjusted	rs10865954	T	C	0.346765	0.00923186	0.053645	NA
ALSPAC	Insomnia at 18 weeks of gestation	logistic regression	unadjusted	rs10947428	C	T	0.220024	0.0138073	0.0615374	NA
ALSPAC	Insomnia at 18 weeks of gestation	logistic regression	unadjusted	rs10947690	G	A	0.260075	0.0247335	0.0572332	NA
ALSPAC	Insomnia at 18 weeks of gestation	logistic regression	unadjusted	rs11075253	C	A	0.701176	-0.0343539	0.0563681	NA
ALSPAC	Insomnia at 18 weeks of gestation	logistic regression	unadjusted	rs11167642	T	C	0.825427	0.0209228	0.068701	NA
ALSPAC	Insomnia at 18 weeks of gestation	logistic regression	unadjusted	rs113092074	T	C	0.148367	0.0358425	0.0716288	NA
ALSPAC	Insomnia at 18 weeks of gestation	logistic regression	unadjusted	rs113851554	T	G	0.0574991	-0.0330084	0.117375	NA
ALSPAC	Insomnia at 18 weeks of gestation	logistic regression	unadjusted	rs11605348	G	A	0.655619	0.112276	0.0553681	NA
ALSPAC	Insomnia at 18 weeks of gestation	logistic regression	unadjusted	rs117037340	A	G	0.967108	-0.124962	0.159568	NA
ALSPAC	Insomnia at 18 weeks of gestation	logistic regression	unadjusted	rs118166957	T	C	0.168517	-0.00128517	0.0698282	NA
ALSPAC	Insomnia at 18 weeks of gestation	logistic regression	unadjusted	rs12310246	A	G	0.240414	0.107457	0.0587502	NA
ALSPAC	Insomnia at 18 weeks of gestation	logistic regression	unadjusted	rs12411886	C	A	0.924915	0.018656	0.0979945	NA
ALSPAC	Insomnia at 18 weeks of gestation	logistic regression	unadjusted	rs12534945	C	T	0.757656	0.0722448	0.0627794	NA
ALSPAC	Insomnia at 18 weeks of gestation	logistic regression	unadjusted	rs12635614	A	G	0.518974	0.0500771	0.0520335	NA
ALSPAC	Insomnia at 18 weeks of gestation	logistic regression	unadjusted	rs1285875	G	C	0.257327	0.0731472	0.0581247	NA
ALSPAC	Insomnia at 18 weeks of gestation	logistic regression	unadjusted	rs12912299	C	T	0.504655	8.38597e-05	0.0514401	NA
ALSPAC	Insomnia at 18 weeks of gestation	logistic regression	unadjusted	rs12927360	G	A	0.586159	0.0242409	0.0518824	NA
ALSPAC	Insomnia at 18 weeks of gestation	logistic regression	unadjusted	rs12951067	T	C	0.465499	0.0221699	0.052697	NA
ALSPAC	Insomnia at 18 weeks of gestation	logistic regression	unadjusted	rs13010288	G	T	0.862647	-0.0468198	0.0735563	NA
ALSPAC	Insomnia at 18 weeks of gestation	logistic regression	unadjusted	rs13138995	A	G	0.386521	-0.0127242	0.0523074	NA
ALSPAC	Insomnia at 18 weeks of gestation	logistic regression	unadjusted	rs13189678	T	C	0.146106	0.0238185	0.0712348	NA
ALSPAC	Insomnia at 18 weeks of gestation	logistic regression	unadjusted	rs150483923	C	A	0.77861	0.0311418	0.0627931	NA
ALSPAC	Insomnia at 18 weeks of gestation	logistic regression	unadjusted	rs1533992	T	A	0.0563743	-0.05911	0.118897	NA
ALSPAC	Insomnia at 18 weeks of gestation	logistic regression	unadjusted	rs159058	C	A	0.2966	0.0165164	0.0561252	NA
ALSPAC	Insomnia at 18 weeks of gestation	logistic regression	unadjusted	rs171697	G	C	0.336462	0.122833	0.0536602	NA
ALSPAC	Insomnia at 18 weeks of gestation	logistic regression	unadjusted	rs1731951	T	A	0.54677	0.0408724	0.0516858	NA
ALSPAC	Insomnia at 18 weeks of gestation	logistic regression	unadjusted	rs17643634	C	T	0.828177	0.102225	0.0721573	NA
ALSPAC	Insomnia at 18 weeks of gestation	logistic regression	unadjusted	rs176647	A	C	0.40107	-0.00242511	0.052274	NA
ALSPAC	Insomnia at 18 weeks of gestation	logistic regression	unadjusted	rs1925113	A	G	0.425821	-0.0456257	0.0518964	NA
ALSPAC	Insomnia at 18 weeks of gestation	logistic regression	unadjusted	rs1927898	C	T	0.259597	-0.0633866	0.0587851	NA
ALSPAC	Insomnia at 18 weeks of gestation	logistic regression	unadjusted	rs2116290	A	G	0.364191	0.0848174	0.0537836	NA
ALSPAC	Insomnia at 18 weeks of gestation	logistic regression	unadjusted	rs2239923	T	C	0.28776	-0.0250496	0.0568074	NA
ALSPAC	Insomnia at 18 weeks of gestation	logistic regression	unadjusted	rs2286729	A	G	0.0877001	-0.0968141	0.0945782	NA
ALSPAC	Insomnia at 18 weeks of gestation	logistic regression	unadjusted	rs2344121	A	G	0.52659	0.0240122	0.0514054	NA
ALSPAC	Insomnia at 18 weeks of gestation	logistic regression	unadjusted	rs2406916	G	C	0.343981	0.0394744	0.0544221	NA
ALSPAC	Insomnia at 18 weeks of gestation	logistic regression	unadjusted	rs28576953	C	T	0.799126	-0.0128475	0.067741	NA
ALSPAC	Insomnia at 18 weeks of gestation	logistic regression	unadjusted	rs28611339	T	G	0.12748	-0.0751456	0.0781862	NA
ALSPAC	Insomnia at 18 weeks of gestation	logistic regression	unadjusted	rs34967082	A	G	0.417018	-0.0208879	0.0518172	NA
ALSPAC	Insomnia at 18 weeks of gestation	logistic regression	unadjusted	rs35084376	C	G	0.0688955	0.0124767	0.102975	NA
ALSPAC	Insomnia at 18 weeks of gestation	logistic regression	unadjusted	rs356179	G	C	0.679654	0.0777727	0.0561369	NA
ALSPAC	Insomnia at 18 weeks of gestation	logistic regression	unadjusted	rs35717469	A	G	0.807046	0.0218827	0.0654502	NA
ALSPAC	Insomnia at 18 weeks of gestation	logistic regression	unadjusted	rs3774751	G	T	0.542411	0.0557694	0.0519658	NA
ALSPAC	Insomnia at 18 weeks of gestation	logistic regression	unadjusted	rs3923809	A	G	0.69689	0.00395287	0.0559648	NA
ALSPAC	Insomnia at 18 weeks of gestation	logistic regression	unadjusted	rs406761	T	G	0.622852	-0.0531296	0.0530073	NA
ALSPAC	Insomnia at 18 weeks of gestation	logistic regression	unadjusted	rs4073582	G	A	0.635879	0.062058	0.0540748	NA
ALSPAC	Insomnia at 18 weeks of gestation	logistic regression	unadjusted	rs4499118	A	G	0.402859	-0.00945367	0.0523535	NA
ALSPAC	Insomnia at 18 weeks of gestation	logistic regression	unadjusted	rs4711416	T	G	0.0835112	0.101494	0.0903141	NA
ALSPAC	Insomnia at 18 weeks of gestation	logistic regression	unadjusted	rs4838018	C	T	0.865971	0.0139233	0.07465	NA
ALSPAC	Insomnia at 18 weeks of gestation	logistic regression	unadjusted	rs4887111	A	G	0.621801	0.0238583	0.0526994	NA
ALSPAC	Insomnia at 18 weeks of gestation	logistic regression	unadjusted	rs4981170	G	A	0.808455	0.00267933	0.0659011	NA
ALSPAC	Insomnia at 18 weeks of gestation	logistic regression	unadjusted	rs544978	A	C	0.7055	-0.0864253	0.0562705	NA
ALSPAC	Insomnia at 18 weeks of gestation	logistic regression	unadjusted	rs56097173	T	C	0.688899	-0.104566	0.0551936	NA
ALSPAC	Insomnia at 18 weeks of gestation	logistic regression	unadjusted	rs57314044	T	G	0.214083	0.0771329	0.0615225	NA
ALSPAC	Insomnia at 18 weeks of gestation	logistic regression	unadjusted	rs58475265	C	T	0.159284	-0.00022428	0.069886	NA
ALSPAC	Insomnia at 18 weeks of gestation	logistic regression	unadjusted	rs62158206	T	C	0.782929	-0.0251201	0.0629802	NA
ALSPAC	Insomnia at 18 weeks of gestation	logistic regression	unadjusted	rs671985	G	A	0.547585	0.0409381	0.0515429	NA
ALSPAC	Insomnia at 18 weeks of gestation	logistic regression	unadjusted	rs6803184	A	G	0.332291	0.0637698	0.0542358	NA
ALSPAC	Insomnia at 18 weeks of gestation	logistic regression	unadjusted	rs6855246	G	A	0.0814361	0.178334	0.0937479	NA
ALSPAC	Insomnia at 18 weeks of gestation	logistic regression	unadjusted	rs7026534	T	G	0.302684	0.0534746	0.0545147	NA
ALSPAC	Insomnia at 18 weeks of gestation	logistic regression	unadjusted	rs7044885	G	C	0.548986	0.115523	0.0522592	NA
ALSPAC	Insomnia at 18 weeks of gestation	logistic regression	unadjusted	rs715338	A	G	0.575713	-0.111942	0.051507	NA
ALSPAC	Insomnia at 18 weeks of gestation	logistic regression	unadjusted	rs7183988	G	T	0.523389	0.0233921	0.0521302	NA
ALSPAC	Insomnia at 18 weeks of gestation	logistic regression	unadjusted	rs7217547	C	G	0.804762	-0.0141905	0.0648927	NA
ALSPAC	Insomnia at 18 weeks of gestation	logistic regression	unadjusted	rs73201933	T	A	0.49229	0.135542	0.0513599	NA
ALSPAC	Insomnia at 18 weeks of gestation	logistic regression	unadjusted	rs7337692	T	C	0.29753	0.067173	0.0560057	NA
ALSPAC	Insomnia at 18 weeks of gestation	logistic regression	unadjusted	rs7338774	G	A	0.342669	-0.026261	0.0541697	NA
ALSPAC	Insomnia at 18 weeks of gestation	logistic regression	unadjusted	rs7428918	G	A	0.723641	0.0395143	0.0585579	NA
ALSPAC	Insomnia at 18 weeks of gestation	logistic regression	unadjusted	rs755837	G	A	0.165113	0.0395901	0.069551	NA
ALSPAC	Insomnia at 18 weeks of gestation	logistic regression	unadjusted	rs7581704	C	G	0.750115	0.0732074	0.0600988	NA
ALSPAC	Insomnia at 18 weeks of gestation	logistic regression	unadjusted	rs76540488	G	A	0.108122	-0.0484709	0.0863578	NA
ALSPAC	Insomnia at 18 weeks of gestation	logistic regression	unadjusted	rs77641763	T	C	0.129499	0.173346	0.133114	NA
ALSPAC	Insomnia at 18 weeks of gestation	logistic regression	unadjusted	rs7872863	C	T	0.281785	-0.0768443	0.0579648	NA
ALSPAC	Insomnia at 18 weeks of gestation	logistic regression	unadjusted	rs7974321	C	T	0.192824	-0.0267111	0.0649751	NA
ALSPAC	Insomnia at 18 weeks of gestation	logistic regression	unadjusted	rs876114	T	G	0.843128	0.00236051	0.0701093	NA
ALSPAC	Insomnia at 18 weeks of gestation	logistic regression	unadjusted	rs8766	C	T	0.379849	-0.0302289	0.0526887	NA
ALSPAC	Insomnia at 18 weeks of gestation	logistic regression	unadjusted	rs9563886	C	T	0.397177	0.0298843	0.0522231	NA
ALSPAC	Insomnia at 18 weeks of gestation	logistic regression	unadjusted	rs9931543	T	C	0.742112	-0.0108223	0.0596339	NA
ALSPAC	Insomnia at 18 weeks of gestation	logistic regression	unadjusted	rs9941245	G	T	0.192685	0.123029	0.0633287	NA
ALSPAC	Insomnia at 32 weeks of gestation	logistic regression	unadjusted	rs1031654	C	A	0.205831	-0.0364068	0.0494838	NA
ALSPAC	Insomnia at 32 weeks of gestation	logistic regression	unadjusted	rs10789340	G	A	0.607975	0.0856176	0.0408159	NA
ALSPAC	Insomnia at 32 weeks of gestation	logistic regression	unadjusted	rs10800992	T	C	0.444352	0.0253312	0.039733	NA
ALSPAC	Insomnia at 32 weeks of gestation	logistic regression	unadjusted	rs10865954	T	C	0.346765	-0.0173883	0.0414569	NA
ALSPAC	Insomnia at 32 weeks of gestation	logistic regression	unadjusted	rs10947428	C	T	0.220024	-0.01288	0.0477365	NA
ALSPAC	Insomnia at 32 weeks of gestation	logistic regression	unadjusted	rs10947690	G	A	0.260075	0.0485759	0.0441944	NA
ALSPAC	Insomnia at 32 weeks of gestation	logistic regression	unadjusted	rs11075253	C	A	0.701176	-0.087658	0.0434302	NA
ALSPAC	Insomnia at 32 weeks of gestation	logistic regression	unadjusted	rs11167642	T	C	0.825427	-0.0154034	0.0526249	NA
ALSPAC	Insomnia at 32 weeks of gestation	logistic regression	unadjusted	rs113092074	T	C	0.148367	0.0633818	0.0552067	NA
ALSPAC	Insomnia at 32 weeks of gestation	logistic regression	unadjusted	rs113851554	T	G	0.0574991	0.167688	0.0864294	NA
ALSPAC	Insomnia at 32 weeks of gestation	logistic regression	unadjusted	rs11605348	G	A	0.655619	0.0485876	0.0423556	NA
ALSPAC	Insomnia at 32 weeks of gestation	logistic regression	unadjusted	rs117037340	A	G	0.967108	-0.128854	0.123871	NA
ALSPAC	Insomnia at 32 weeks of gestation	logistic regression	unadjusted	rs118166957	T	C	0.168517	0.0337803	0.0536603	NA
ALSPAC	Insomnia at 32 weeks of gestation	logistic regression	unadjusted	rs12310246	A	G	0.240414	0.0967064	0.045635	NA
ALSPAC	Insomnia at 32 weeks of gestation	logistic regression	unadjusted	rs12411886	C	A	0.924915	-0.220351	0.0729475	NA
ALSPAC	Insomnia at 32 weeks of gestation	logistic regression	unadjusted	rs12534945	C	T	0.757656	0.0477746	0.0480394	NA
ALSPAC	Insomnia at 32 weeks of gestation	logistic regression	unadjusted	rs12635614	A	G	0.518974	-0.0211836	0.0400622	NA
ALSPAC	Insomnia at 32 weeks of gestation	logistic regression	unadjusted	rs1285875	G	C	0.257327	-0.0344677	0.0454848	NA
ALSPAC	Insomnia at 32 weeks of gestation	logistic regression	unadjusted	rs12912299	C	T	0.504655	-0.0300552	0.0396899	NA
ALSPAC	Insomnia at 32 weeks of gestation	logistic regression	unadjusted	rs12927360	G	A	0.586159	0.0578402	0.0400459	NA
ALSPAC	Insomnia at 32 weeks of gestation	logistic regression	unadjusted	rs12951067	T	C	0.465499	0.0562263	0.0407109	NA
ALSPAC	Insomnia at 32 weeks of gestation	logistic regression	unadjusted	rs13010288	G	T	0.862647	-0.0330558	0.0569438	NA
ALSPAC	Insomnia at 32 weeks of gestation	logistic regression	unadjusted	rs13138995	A	G	0.386521	0.0251706	0.0403398	NA
ALSPAC	Insomnia at 32 weeks of gestation	logistic regression	unadjusted	rs13189678	T	C	0.146106	-0.0294631	0.0554104	NA
ALSPAC	Insomnia at 32 weeks of gestation	logistic regression	unadjusted	rs150483923	C	A	0.77861	-0.00395794	0.048019	NA
ALSPAC	Insomnia at 32 weeks of gestation	logistic regression	unadjusted	rs1533992	T	A	0.0563743	-0.048035	0.0912679	NA
ALSPAC	Insomnia at 32 weeks of gestation	logistic regression	unadjusted	rs159058	C	A	0.2966	0.0501232	0.0432237	NA
ALSPAC	Insomnia at 32 weeks of gestation	logistic regression	unadjusted	rs171697	G	C	0.336462	0.0787461	0.0417653	NA
ALSPAC	Insomnia at 32 weeks of gestation	logistic regression	unadjusted	rs1731951	T	A	0.54677	-0.0509971	0.0398297	NA
ALSPAC	Insomnia at 32 weeks of gestation	logistic regression	unadjusted	rs17643634	C	T	0.828177	0.159111	0.055926	NA
ALSPAC	Insomnia at 32 weeks of gestation	logistic regression	unadjusted	rs176647	A	C	0.40107	0.0689514	0.0402935	NA
ALSPAC	Insomnia at 32 weeks of gestation	logistic regression	unadjusted	rs1925113	A	G	0.425821	-0.011827	0.0400608	NA
ALSPAC	Insomnia at 32 weeks of gestation	logistic regression	unadjusted	rs1927898	C	T	0.259597	-0.0198585	0.0450752	NA
ALSPAC	Insomnia at 32 weeks of gestation	logistic regression	unadjusted	rs2116290	A	G	0.364191	0.0319553	0.0416916	NA
ALSPAC	Insomnia at 32 weeks of gestation	logistic regression	unadjusted	rs2239923	T	C	0.28776	0.0437034	0.0436685	NA
ALSPAC	Insomnia at 32 weeks of gestation	logistic regression	unadjusted	rs2286729	A	G	0.0877001	0.00673021	0.0710812	NA
ALSPAC	Insomnia at 32 weeks of gestation	logistic regression	unadjusted	rs2344121	A	G	0.52659	0.0368443	0.0397085	NA
ALSPAC	Insomnia at 32 weeks of gestation	logistic regression	unadjusted	rs2406916	G	C	0.343981	0.0327644	0.0419844	NA
ALSPAC	Insomnia at 32 weeks of gestation	logistic regression	unadjusted	rs28576953	C	T	0.799126	0.0279509	0.0524835	NA
ALSPAC	Insomnia at 32 weeks of gestation	logistic regression	unadjusted	rs28611339	T	G	0.12748	0.0402519	0.0586473	NA
ALSPAC	Insomnia at 32 weeks of gestation	logistic regression	unadjusted	rs34967082	A	G	0.417018	0.0677132	0.0399451	NA
ALSPAC	Insomnia at 32 weeks of gestation	logistic regression	unadjusted	rs35084376	C	G	0.0688955	0.0453256	0.0790752	NA
ALSPAC	Insomnia at 32 weeks of gestation	logistic regression	unadjusted	rs356179	G	C	0.679654	0.0776717	0.0431387	NA
ALSPAC	Insomnia at 32 weeks of gestation	logistic regression	unadjusted	rs35717469	A	G	0.807046	0.0310286	0.0505107	NA
ALSPAC	Insomnia at 32 weeks of gestation	logistic regression	unadjusted	rs3774751	G	T	0.542411	0.0302847	0.040013	NA
ALSPAC	Insomnia at 32 weeks of gestation	logistic regression	unadjusted	rs3923809	A	G	0.69689	0.0943446	0.0435585	NA
ALSPAC	Insomnia at 32 weeks of gestation	logistic regression	unadjusted	rs406761	T	G	0.622852	0.00660029	0.0410496	NA
ALSPAC	Insomnia at 32 weeks of gestation	logistic regression	unadjusted	rs4073582	G	A	0.635879	0.0310265	0.0414772	NA
ALSPAC	Insomnia at 32 weeks of gestation	logistic regression	unadjusted	rs4499118	A	G	0.402859	0.0549673	0.0402212	NA
ALSPAC	Insomnia at 32 weeks of gestation	logistic regression	unadjusted	rs4711416	T	G	0.0835112	0.0258433	0.0709747	NA
ALSPAC	Insomnia at 32 weeks of gestation	logistic regression	unadjusted	rs4838018	C	T	0.865971	0.0324095	0.0578168	NA
ALSPAC	Insomnia at 32 weeks of gestation	logistic regression	unadjusted	rs4887111	A	G	0.621801	0.00864297	0.0406684	NA
ALSPAC	Insomnia at 32 weeks of gestation	logistic regression	unadjusted	rs4981170	G	A	0.808455	0.00611062	0.0504818	NA
ALSPAC	Insomnia at 32 weeks of gestation	logistic regression	unadjusted	rs544978	A	C	0.7055	-0.0226952	0.0438003	NA
ALSPAC	Insomnia at 32 weeks of gestation	logistic regression	unadjusted	rs56097173	T	C	0.688899	-0.0658226	0.0426568	NA
ALSPAC	Insomnia at 32 weeks of gestation	logistic regression	unadjusted	rs57314044	T	G	0.214083	0.0121993	0.0479817	NA
ALSPAC	Insomnia at 32 weeks of gestation	logistic regression	unadjusted	rs58475265	C	T	0.159284	0.0053488	0.0539281	NA
ALSPAC	Insomnia at 32 weeks of gestation	logistic regression	unadjusted	rs62158206	T	C	0.782929	0.0805106	0.0493496	NA
ALSPAC	Insomnia at 32 weeks of gestation	logistic regression	unadjusted	rs671985	G	A	0.547585	0.045141	0.0396468	NA
ALSPAC	Insomnia at 32 weeks of gestation	logistic regression	unadjusted	rs6803184	A	G	0.332291	0.00375098	0.0421816	NA
ALSPAC	Insomnia at 32 weeks of gestation	logistic regression	unadjusted	rs6855246	G	A	0.0814361	0.108893	0.0747633	NA
ALSPAC	Insomnia at 32 weeks of gestation	logistic regression	unadjusted	rs7026534	T	G	0.302684	-0.0294743	0.0426883	NA
ALSPAC	Insomnia at 32 weeks of gestation	logistic regression	unadjusted	rs7044885	G	C	0.548986	0.0318652	0.0400648	NA
ALSPAC	Insomnia at 32 weeks of gestation	logistic regression	unadjusted	rs715338	A	G	0.575713	0.0167877	0.0398875	NA
ALSPAC	Insomnia at 32 weeks of gestation	logistic regression	unadjusted	rs7183988	G	T	0.523389	0.00382009	0.0402738	NA
ALSPAC	Insomnia at 32 weeks of gestation	logistic regression	unadjusted	rs7217547	C	G	0.804762	0.01557	0.0504259	NA
ALSPAC	Insomnia at 32 weeks of gestation	logistic regression	unadjusted	rs73201933	T	A	0.49229	0.0523461	0.039518	NA
ALSPAC	Insomnia at 32 weeks of gestation	logistic regression	unadjusted	rs7337692	T	C	0.29753	-0.041525	0.0437144	NA
ALSPAC	Insomnia at 32 weeks of gestation	logistic regression	unadjusted	rs7338774	G	A	0.342669	-0.0730488	0.0418742	NA
ALSPAC	Insomnia at 32 weeks of gestation	logistic regression	unadjusted	rs7428918	G	A	0.723641	0.0160764	0.0450981	NA
ALSPAC	Insomnia at 32 weeks of gestation	logistic regression	unadjusted	rs755837	G	A	0.165113	-0.0510811	0.0547395	NA
ALSPAC	Insomnia at 32 weeks of gestation	logistic regression	unadjusted	rs7581704	C	G	0.750115	0.0341462	0.0459359	NA
ALSPAC	Insomnia at 32 weeks of gestation	logistic regression	unadjusted	rs76540488	G	A	0.108122	-0.0141073	0.0660857	NA
ALSPAC	Insomnia at 32 weeks of gestation	logistic regression	unadjusted	rs77641763	T	C	0.129499	0.0970732	0.105472	NA
ALSPAC	Insomnia at 32 weeks of gestation	logistic regression	unadjusted	rs7872863	C	T	0.281785	-0.0288514	0.0442838	NA
ALSPAC	Insomnia at 32 weeks of gestation	logistic regression	unadjusted	rs7974321	C	T	0.192824	0.0533074	0.0497964	NA
ALSPAC	Insomnia at 32 weeks of gestation	logistic regression	unadjusted	rs876114	T	G	0.843128	-0.0340599	0.0539004	NA
ALSPAC	Insomnia at 32 weeks of gestation	logistic regression	unadjusted	rs8766	C	T	0.379849	0.0459711	0.0404184	NA
ALSPAC	Insomnia at 32 weeks of gestation	logistic regression	unadjusted	rs9563886	C	T	0.397177	0.0413907	0.0403315	NA
ALSPAC	Insomnia at 32 weeks of gestation	logistic regression	unadjusted	rs9931543	T	C	0.742112	0.0601496	0.0463305	NA
ALSPAC	Insomnia at 32 weeks of gestation	logistic regression	unadjusted	rs9941245	G	T	0.192685	-0.0132691	0.050251	NA
Abbreviations: ALSPAC, Avon Longitudinal Study of Parents and Children; NA, not applicable; SNP, single nucleotide polymorphisms; UKB, UK Biobank
