# Supplementary material for: Associations between insomnia and pregnancy and perinatal outcomes: Evidence from mendelian randomization and multivariable regression analyses
Source: PLoS Med. 2022 Sep 6;19(9):e1004090. doi: 10.1371/journal.pmed.1004090 (PMC9488815; doi:10.1371/journal.pmed.1004090)
Supplement: S5 Table — (XLSX) [file pmed.1004090.s013.xlsx]

## Sheet: S5 Table
S5 Table. Associations of the 81 SNPs with pregnancy and perinatal outcomes in UKB, ALSPAC, BiB and MoBa
Database	Fetal genotype	SNP	Effect allele	Non-effect allele	Effect allele frequency	Miscarriage_ln (OR)	Miscarriage_SE	Stillbirth_ln (OR)	Stillbirth_SE	Gestational diabetes_ln (OR)	Gestational diabetes_SE	Hypertensive disorders of pregancy_ln (OR)	Hypertensive disorders of pregancy_SE	Perinatal depression_ln (OR)	Perinatal depression_SE	Low offspring birthweight_ln (OR)	Low offspring birthweight_SE	High offspring birthweight_ln (OR)	High offspring birthweight_SE
UKB-all women a	NA	rs1031654	C	A	0.200274	0.00529755	0.00980131	0.00929086	0.0257081	-0.0604525	0.0669634	-0.0131249	0.0386846	-0.0487324	0.0274455	0.00160074	0.0159471	0.00152586	0.0342366
UKB-all women a	NA	rs10789340	G	A	0.626714	-0.00135957	0.00812609	-0.0163408	0.0213195	0.0236283	0.0547838	-0.00813436	0.0319218	0.00481163	0.0224451	-0.00315221	0.0132414	-0.0376901	0.0283053
UKB-all women a	NA	rs10800992	T	C	0.443909	0.0166594	0.00787421	-0.00714661	0.0207512	-0.00195907	0.0529075	-0.0365348	0.0310561	0.038349	0.0216321	0.0404939	0.0128234	-0.00166527	0.0275717
UKB-all women a	NA	rs10865954	T	C	0.33511	0.0012809	0.00831605	0.0239514	0.021793	0.0179208	0.055595	-0.0245626	0.0328224	0.0722292	0.0228297	0.0145631	0.0135069	0.0454395	0.0289197
UKB-all women a	NA	rs10947428	C	T	0.217746	0.00649455	0.00954518	0.0189098	0.0250121	-0.000615515	0.0642567	0.0148278	0.0373835	0.0067639	0.026339	0.0239901	0.0154798	-0.0330578	0.0337613
UKB-all women a	NA	rs10947690	G	A	0.259443	-0.0121007	0.0089893	-0.031514	0.0237576	-0.0195579	0.0605146	-0.00899391	0.035315	0.0280885	0.0245645	0.0183694	0.0145647	-0.0643134	0.0318143
UKB-all women a	NA	rs11075253	C	A	0.702019	0.0141033	0.00856834	0.0411812	0.0226402	-7.89468e-07	0.0574776	-0.0106725	0.0336478	-0.00234216	0.0236317	0.0267951	0.014008	0.0100161	0.0300086
UKB-all women a	NA	rs11167642	T	C	0.818194	0.000783445	0.0101565	-0.0252693	0.0264842	0.00935391	0.0684922	0.045795	0.0405775	0.0475404	0.0281264	0.0186225	0.0166247	0.0111266	0.0356367
UKB-all women a	NA	rs113092074	T	C	0.149596	-0.00177407	0.011013	-0.00238443	0.0290226	-0.0594242	0.0757441	-0.0751221	0.0444183	0.0254705	0.030455	0.0113698	0.0179184	0.0599828	0.0377764
UKB-all women a	NA	rs113851554	T	G	0.0573691	0.0174888	0.0174208	0.0523351	0.0450942	0.00488128	0.117526	-0.0769868	0.0709033	-0.102977	0.0499563	-0.0239024	0.0286961	-0.0811671	0.063306
UKB-all women a	NA	rs11605348	G	A	0.650266	-0.00440021	0.00822788	0.0236547	0.0217202	-0.0532233	0.0548802	-0.0101224	0.0323477	-0.0141395	0.0228159	0.018095	0.0134224	0.0219703	0.0288385
UKB-all women a	NA	rs117037340	A	G	0.968981	0.0574869	0.0231105	0.124978	0.0629354	-0.194298	0.139667	0.0785822	0.0927569	0.0605587	0.0633642	0.0335373	0.0376342	0.0541457	0.0820027
UKB-all women a	NA	rs118166957	T	C	0.163866	0.00149965	0.010694	-0.0244519	0.0284018	-0.0130486	0.0720778	-0.00443127	0.0420354	-0.0190747	0.029694	-0.0121786	0.017475	-0.0195936	0.0375573
UKB-all women a	NA	rs12310246	A	G	0.248187	0.0165231	0.0090422	-0.0122196	0.023874	0.0717749	0.0597243	0.0288779	0.0354292	0.00918129	0.0253345	0.0220986	0.014652	-0.0357351	0.031979
UKB-all women a	NA	rs12411886	C	A	0.922799	-0.0196709	0.014637	0.0475227	0.0394648	-0.0623614	0.0957686	0.0569284	0.0590523	0.104766	0.0414498	0.0138141	0.0241048	0.00238909	0.0515096
UKB-all women a	NA	rs12534945	C	T	0.751089	-0.00184729	0.0090624	-0.0151089	0.0237859	-0.00822263	0.0607432	0.0236264	0.0358852	-0.00225859	0.0250103	-0.0159077	0.0146983	-0.0244664	0.0314962
UKB-all women a	NA	rs12635614	A	G	0.50872	0.016226	0.00784281	-0.00616652	0.0205886	0.0123578	0.0526949	-0.0122043	0.0308676	0.0126687	0.0216464	0.0030536	0.0127696	-0.0376577	0.0274575
UKB-all women a	NA	rs1285875	G	C	0.258687	-0.00730554	0.00897424	0.0403062	0.0233577	-0.0295278	0.0606976	0.0601673	0.0348176	0.0558932	0.0246262	-0.011256	0.0146391	-0.0228229	0.0315193
UKB-all women a	NA	rs12912299	C	T	0.510928	0.00933489	0.00789922	0.00359385	0.0207654	-0.0283568	0.0530735	0.0205474	0.0310664	0.00920634	0.0218796	-0.0094579	0.0128632	-0.0292559	0.0276349
UKB-all women a	NA	rs12927360	G	A	0.590959	-0.00244339	0.00801219	0.000239294	0.021061	0.0339818	0.0540412	-0.00376703	0.0315249	0.0129497	0.0221453	-0.0161132	0.0130448	-0.0260115	0.0279973
UKB-all women a	NA	rs12951067	T	C	0.458564	0.00259065	0.0079429	0.0216648	0.0208818	0.0137262	0.0533807	0.00927946	0.0312503	0.0148904	0.0219163	0.0234213	0.0129179	-0.00656795	0.0277683
UKB-all women a	NA	rs13010288	G	T	0.866592	0.00291297	0.0115578	-0.0127826	0.0302325	0.0396339	0.0785214	0.00461561	0.0455373	0.0185087	0.0321234	-0.0124472	0.0187713	-0.0310301	0.040048
UKB-all women a	NA	rs13138995	A	G	0.391962	-0.0100633	0.00810442	-0.0107656	0.0212701	0.0419687	0.0541689	0.0324439	0.031743	0.0125234	0.0222782	0.0114217	0.0131683	-0.0391422	0.0284643
UKB-all women a	NA	rs13189678	T	C	0.137387	-0.00612253	0.0113869	-0.0646935	0.0305982	0.136357	0.0727693	-0.028807	0.0451178	0.0158825	0.0313395	0.00229526	0.0184993	-0.000526086	0.0397428
UKB-all women a	NA	rs150483923	C	A	0.774766	0.00554797	0.00942043	0.0506829	0.0250898	0.0619423	0.0644383	0.0910314	0.0379926	0.0264414	0.0259818	-0.01479	0.0153044	-0.04554	0.0326358
UKB-all women a	NA	rs1533992	T	A	0.0556627	0.0280557	0.0174277	-0.0593461	0.0474326	0.0659541	0.115474	0.0174595	0.0688215	0.0426611	0.0477667	0.0608138	0.0280305	-0.00687996	0.0616435
UKB-all women a	NA	rs159058	C	A	0.299419	-7.39327e-05	0.00857714	0.0133271	0.0224912	0.0346421	0.0573342	0.0248744	0.0335831	0.0498268	0.0237392	0.0245412	0.0139085	0.0564269	0.0296517
UKB-all women a	NA	rs171697	G	C	0.32778	-0.00763015	0.00835629	-0.0143098	0.0219755	-0.0269255	0.0562926	-0.00576417	0.0328454	0.0521378	0.0230469	0.0128627	0.0135664	0.0674123	0.0288922
UKB-all women a	NA	rs1731951	T	A	0.554834	-0.00478252	0.00795989	-0.0140632	0.0209122	-0.033291	0.0534428	0.0061826	0.0313462	-0.00510683	0.0220931	-0.0133337	0.0129494	-0.0187648	0.0278209
UKB-all women a	NA	rs17643634	C	T	0.831638	-0.00220273	0.0105824	-0.00568956	0.027795	-0.0138589	0.0708254	-0.00138614	0.0416662	-0.0132421	0.0291203	-0.0021741	0.0172423	0.015274	0.0372338
UKB-all women a	NA	rs176647	A	C	0.400007	0.00510184	0.00803515	-0.0412189	0.0212114	0.115815	0.0534082	-0.0146797	0.0316615	0.0166807	0.0221936	0.0258405	0.0130644	0.0152886	0.0280743
UKB-all women a	NA	rs1925113	A	G	0.430472	0.013985	0.00791507	0.00894146	0.0208033	0.0660071	0.0530235	-0.0457864	0.0312849	0.0445888	0.0219157	0.00906976	0.0128994	0.0340959	0.0276795
UKB-all women a	NA	rs1927898	C	T	0.254309	0.00765079	0.00901061	0.00112468	0.0236944	0.0550403	0.0598222	-0.000597884	0.0354835	-0.00993394	0.0249363	-0.00404785	0.0146791	0.0462756	0.0311769
UKB-all women a	NA	rs2116290	A	G	0.36505	-0.00336422	0.00822459	0.0316834	0.0215516	-0.080997	0.0558168	-0.00650543	0.0323265	-0.0212366	0.0227481	-0.0166987	0.0134124	-0.00724237	0.0287637
UKB-all women a	NA	rs2239923	T	C	0.2927	0.00651073	0.00861168	0.000448214	0.022672	-0.0260235	0.0582139	0.0483736	0.033553	-0.0380914	0.0239818	0.0210341	0.0139748	-0.0114811	0.0302072
UKB-all women a	NA	rs2286729	A	G	0.08579	0.00534521	0.0139398	-0.0130124	0.0369834	0.0173194	0.0937083	0.027953	0.0542743	-0.0110171	0.0386429	-0.00114381	0.0228478	0.0787352	0.0474273
UKB-all women a	NA	rs2344121	A	G	0.523264	0.0060568	0.00785025	0.0115172	0.0206313	0.0332565	0.0527393	-0.00251628	0.0308634	-0.0240776	0.0216555	-0.00319452	0.0127645	-0.00829541	0.0274463
UKB-all women a	NA	rs2406916	G	C	0.341676	0.00203824	0.00829545	0.0574201	0.0216214	-0.002225	0.0557857	-0.090713	0.0331558	0.00606121	0.0229537	-0.00113811	0.0135047	-0.00344427	0.0290494
UKB-all women a	NA	rs28576953	C	T	0.794725	-0.0158607	0.00968696	0.051216	0.0259345	-0.0640305	0.0641751	0.0416911	0.0387284	0.00282015	0.0265953	-0.0062875	0.0157995	0.0223353	0.0342392
UKB-all women a	NA	rs28611339	T	G	0.128807	-0.0127751	0.0117302	-0.0410067	0.0311477	0.141642	0.074882	0.00263154	0.0460467	0.0165063	0.032377	-0.0327769	0.0192286	0.00927649	0.040683
UKB-all women a	NA	rs34967082	A	G	0.414239	-0.0179546	0.00798399	0.00308538	0.0209554	0.000625158	0.053649	-0.000235594	0.0314249	0.0101329	0.0220065	0.0252821	0.0129719	0.0310086	0.0278531
UKB-all women a	NA	rs35084376	C	G	0.0685417	0.0263546	0.0156491	-0.00623185	0.0415975	0.0708369	0.102318	-0.0340915	0.062745	0.0112021	0.0443039	0.0439308	0.0252271	-0.0633411	0.0567103
UKB-all women a	NA	rs356179	G	C	0.667047	-0.00400862	0.00838481	-0.0174164	0.0219778	0.0581346	0.0570252	0.0709403	0.0335058	0.00758345	0.023162	-0.0102593	0.0136676	-0.00497808	0.0293495
UKB-all women a	NA	rs35717469	A	G	0.809468	0.000375571	0.0100205	-0.0276552	0.0261258	0.0447886	0.0682857	-0.0257821	0.0391086	0.0231361	0.0277559	0.0225584	0.0163864	-0.00200276	0.0349876
UKB-all women a	NA	rs3774751	G	T	0.53688	0.00720204	0.00787211	-0.0083894	0.0206906	-0.0323315	0.0527492	-0.0418163	0.0308801	0.0266568	0.0216764	0.0329587	0.0128352	-0.00671238	0.027545
UKB-all women a	NA	rs3923809	A	G	0.696944	0.00957253	0.00851557	0.0284816	0.0224683	0.00581815	0.0572729	-0.00436619	0.0335097	-0.0085595	0.0235044	-0.0132677	0.0138154	0.0306347	0.029952
UKB-all women a	NA	rs406761	T	G	0.621518	0.00272832	0.00811109	-0.0286441	0.0212574	-0.0920828	0.0539309	-0.00627248	0.031808	-0.00180312	0.0223725	-0.00271399	0.0131992	0.0024687	0.0283521
UKB-all women a	NA	rs4073582	G	A	0.640748	-0.00420307	0.00815811	-0.0127224	0.0214139	0.127755	0.0559841	0.00849768	0.032203	-0.0169567	0.0225274	-0.00719921	0.0132707	0.0327271	0.028686
UKB-all women a	NA	rs4499118	A	G	0.399419	-0.00103152	0.00800773	-0.0315026	0.0211067	0.038234	0.053651	0.0347385	0.0314464	0.00590027	0.0220525	0.00663716	0.0130241	-0.000895783	0.0279929
UKB-all women a	NA	rs4711416	T	G	0.0850074	0.00317811	0.0141716	0.0054192	0.0371224	-0.0885602	0.0990512	-0.0936393	0.0581894	0.016752	0.0388532	0.0383195	0.0226634	-0.0851467	0.0517053
UKB-all women a	NA	rs4838018	C	T	0.873102	0.00322827	0.0118078	0.00253512	0.030978	-0.0158621	0.0788707	0.0499123	0.0473379	0.0580174	0.0330083	0.00692342	0.0192375	-0.0274821	0.040931
UKB-all women a	NA	rs4887111	A	G	0.620682	0.0154306	0.008085	-0.00234615	0.0212335	0.0414227	0.0544961	-0.036949	0.0316731	-0.0206106	0.0223517	0.0136571	0.0131603	-0.020782	0.028196
UKB-all women a	NA	rs4981170	G	A	0.805995	-0.00743966	0.00991736	-0.072867	0.0255792	0.0314365	0.0674482	0.0796502	0.0400696	0.0397601	0.0276797	0.0323856	0.0162812	0.0122555	0.0348092
UKB-all women a	NA	rs544978	A	C	0.704503	0.00188772	0.00859781	0.0250729	0.0227159	-0.0736754	0.056866	0.0364956	0.0340231	-0.0137164	0.023677	0.0165822	0.0140568	-0.0415768	0.0298522
UKB-all women a	NA	rs56097173	T	C	0.679611	0.0047956	0.00847638	-0.0249473	0.0221793	-0.0482718	0.0563368	-0.0397477	0.0331037	0.00464413	0.0234426	0.000808339	0.013786	-0.0431907	0.0294421
UKB-all women a	NA	rs57314044	T	G	0.2141	-0.00744404	0.00961022	-0.00735114	0.0253257	0.0108281	0.0644061	-0.0462007	0.0382439	-0.0199265	0.0267046	0.0189169	0.0155671	0.00748753	0.0334946
UKB-all women a	NA	rs58475265	C	T	0.162087	-0.00694137	0.0107127	0.0160717	0.0279735	-0.0131809	0.0722494	-0.0413113	0.0427655	0.0126522	0.0294845	0.0021064	0.0174026	-0.00251409	0.0374421
UKB-all women a	NA	rs62158206	T	C	0.778417	0.00201435	0.00948704	-0.0444134	0.0246166	0.0726967	0.0650134	0.0188556	0.0375259	0.0185927	0.0262229	-0.0101273	0.0154048	-0.012307	0.0330758
UKB-all women a	NA	rs671985	G	A	0.548619	-0.00347249	0.00790379	-0.0304633	0.020738	-0.0618352	0.0529463	-0.0230988	0.031076	-0.000280119	0.0218007	0.0229833	0.012877	0.0504969	0.0277174
UKB-all women a	NA	rs6803184	A	G	0.334391	0.022726	0.00831671	0.0157424	0.0218585	0.0285098	0.0557227	0.00544063	0.0327478	-0.00641435	0.0229629	0.00880893	0.0135377	0.0224395	0.0290152
UKB-all women a	NA	rs6855246	G	A	0.0803006	-0.00225757	0.0149413	-0.0104337	0.0393281	0.225176	0.0924625	-0.0440267	0.0602851	-0.0121834	0.0419094	0.00696589	0.0243727	-0.00450935	0.0527277
UKB-all women a	NA	rs7026534	T	G	0.296277	-0.00984412	0.00860572	0.0214493	0.0224809	0.0418183	0.0572467	-0.00461883	0.0338511	-0.029589	0.0238716	0.0107129	0.0139631	-0.010017	0.0301312
UKB-all women a	NA	rs7044885	G	C	0.558474	0.00384498	0.00791846	0.0162184	0.0208021	0.0435741	0.0533762	-0.0193979	0.0311682	0.0156495	0.022093	0.0116156	0.012894	0.0187168	0.0277075
UKB-all women a	NA	rs715338	A	G	0.577768	0.00423742	0.00796533	0.0295683	0.0209864	0.0598051	0.0537459	-0.0384886	0.0312436	-0.0266541	0.0221348	-0.0157125	0.012941	-0.0050667	0.0278462
UKB-all women a	NA	rs7183988	G	T	0.526334	0.0088441	0.00786266	0.00826389	0.0206531	-0.0407072	0.0527884	-0.0433987	0.0309063	0.0206973	0.0216786	-0.0535247	0.0127807	0.0907194	0.0276047
UKB-all women a	NA	rs7217547	C	G	0.795993	-0.000722465	0.00970309	0.0155757	0.0255906	0.0494359	0.0662477	0.0106861	0.0383122	0.0300958	0.0269089	0.00555504	0.0158344	-0.0288526	0.0336952
UKB-all women a	NA	rs73201933	T	A	0.499043	-0.000354001	0.00785249	0.0244905	0.0206124	-0.0170905	0.0527985	0.0208625	0.0308951	0.0163639	0.0216825	0.0196642	0.012772	0.00539031	0.0274405
UKB-all women a	NA	rs7337692	T	C	0.292591	0.00903685	0.00867962	0.0156786	0.022778	-0.0440824	0.058915	0.0115264	0.0340778	-0.0137082	0.0240043	0.00639725	0.0141139	0.0399387	0.0301361
UKB-all women a	NA	rs7338774	G	A	0.333829	0.0131107	0.00838406	0.0289455	0.0219746	-0.0447117	0.0568166	-0.0343256	0.033134	0.0222287	0.0230964	-0.0167064	0.0136917	-0.00944374	0.0293386
UKB-all women a	NA	rs7428918	G	A	0.714602	0.0123329	0.00873319	0.00535851	0.0229131	0.0469877	0.0592374	-0.0300959	0.0341572	0.0405198	0.0243255	0.0286041	0.0142778	0.0565359	0.0309158
UKB-all women a	NA	rs755837	G	A	0.161529	-0.0032874	0.0106885	0.0142407	0.0278911	0.0447334	0.0706392	0.0285208	0.0415798	0.00448847	0.0297321	-0.0149338	0.0174368	0.0149135	0.0371789
UKB-all women a	NA	rs7581704	C	G	0.753363	-0.0052429	0.00912798	0.00312834	0.0240622	0.0465412	0.062321	0.00570724	0.0359679	0.0331399	0.0254938	-0.00458949	0.0148783	0.0426702	0.0323074
UKB-all women a	NA	rs76540488	G	A	0.102629	-0.00438104	0.0132013	-0.0234859	0.0350364	-0.0297414	0.0900008	0.0303841	0.051136	-0.00927481	0.0363795	0.0124419	0.0213641	-0.0179696	0.046401
UKB-all women a	NA	rs77641763	T	C	0.122945	0.0154974	0.0119139	0.0278768	0.0312109	-0.15891	0.0856203	-0.0282275	0.0474327	0.0158741	0.0328841	-0.0034929	0.019453	0.0253379	0.0413007
UKB-all women a	NA	rs7872863	C	T	0.288275	0.0120206	0.00866672	0.0190571	0.0227412	-0.0434771	0.0587936	0.015343	0.0340345	0.00887613	0.0240184	0.0173543	0.0140817	0.0199098	0.0302074
UKB-all women a	NA	rs7974321	C	T	0.190461	0.0119114	0.00994723	0.0253033	0.0260794	0.103193	0.0647827	-0.00465121	0.0391798	0.0365879	0.0274433	0.00757061	0.0162033	-0.00639452	0.0349299
UKB-all women a	NA	rs876114	T	G	0.844947	-0.00441062	0.0108077	-0.00054048	0.028446	0.131531	0.076306	-0.0402686	0.0420105	0.0267926	0.0301734	0.0056961	0.0176338	0.00170031	0.0378473
UKB-all women a	NA	rs8766	C	T	0.380846	0.000253791	0.00814106	0.0229716	0.0213343	0.085511	0.054285	-0.0244403	0.032162	0.00564885	0.0225277	0.0322151	0.0132081	-0.00868217	0.0285358
UKB-all women a	NA	rs9563886	C	T	0.391872	0.00502416	0.00813375	-0.00515616	0.0213814	0.00716518	0.0546163	0.0303549	0.0319329	0.0099728	0.0223247	-0.00917036	0.0132446	0.00182513	0.0284592
UKB-all women a	NA	rs9931543	T	C	0.735351	-0.0120783	0.00889839	-0.0192724	0.023339	0.036529	0.0602676	-0.0148316	0.0349201	0.00963509	0.0244406	-0.00670624	0.0144694	0.049137	0.0314993
UKB-all women a	NA	rs9941245	G	T	0.194901	-0.00517092	0.00995142	0.0126622	0.0259686	0.0874898	0.0652867	-0.0508524	0.0398142	0.0286139	0.027309	0.0310414	0.0160665	0.00897862	0.0347468
UKB-dataset A	NA	rs1031654	C	A	0.200274	0.000613765	0.0138483	-0.0225534	0.0362633	-0.0995093	0.0964306	-0.00517643	0.0551658	-0.0372328	0.0389619	-0.0257026	0.0226904	0.0229887	0.0478974
UKB-dataset A	NA	rs10789340	G	A	0.626714	0.000817407	0.0115396	-0.0379375	0.0299511	-0.0584296	0.0774644	0.0163705	0.0458446	-0.00622268	0.0318932	0.00660733	0.0188257	0.0109351	0.0403114
UKB-dataset A	NA	rs10800992	T	C	0.443909	0.00299186	0.0111598	-0.0137634	0.0291157	-0.0285355	0.0757508	-0.0234634	0.0444951	0.043109	0.0306384	0.0479177	0.0181533	0.000827868	0.0389323
UKB-dataset A	NA	rs10865954	T	C	0.33511	-0.00471482	0.0117903	0.00644216	0.0306701	-0.0333202	0.0802083	0.0041223	0.0467924	0.0774099	0.0324634	0.00510815	0.0191457	0.0509449	0.0408271
UKB-dataset A	NA	rs10947428	C	T	0.217746	0.00505152	0.0135649	0.0124444	0.0352106	0.0318669	0.0911114	0.00598201	0.0536971	0.0420363	0.0372101	0.0246182	0.0219712	-0.0587895	0.0481378
UKB-dataset A	NA	rs10947690	G	A	0.259443	-0.0211176	0.0127511	-0.0456752	0.0334658	-0.0449562	0.0867463	0.0261774	0.0500342	0.0694701	0.0346631	0.00759269	0.0207143	-0.0361797	0.044749
UKB-dataset A	NA	rs11075253	C	A	0.702019	-0.00674315	0.0121004	0.0210454	0.031596	0.0394099	0.0827546	-0.017214	0.048067	-0.00503593	0.0333768	0.0302207	0.0198344	0.000798957	0.0422913
UKB-dataset A	NA	rs11167642	T	C	0.818194	-0.0022002	0.0143398	-0.0073688	0.0373001	-0.0166773	0.0968918	0.0298627	0.0577159	0.0519809	0.0400694	0.0174018	0.0234789	0.0631485	0.0510992
UKB-dataset A	NA	rs113092074	T	C	0.149596	-0.00429308	0.0155598	-0.007084	0.040663	-0.0986533	0.109069	-0.0515697	0.0628038	0.0535483	0.0422426	0.0322563	0.0251334	0.0758834	0.0529687
UKB-dataset A	NA	rs113851554	T	G	0.0573691	0.0280158	0.024712	0.0648775	0.0631078	0.159292	0.158403	-0.173538	0.106044	-0.083387	0.0708656	-0.0113279	0.0406898	-0.0840473	0.0899153
UKB-dataset A	NA	rs11605348	G	A	0.650266	0.0154225	0.0116706	0.0296314	0.030461	-0.0335814	0.0786325	0.00302317	0.0463838	-0.00408992	0.0323075	0.00820641	0.0190074	0.0210833	0.0407981
UKB-dataset A	NA	rs117037340	A	G	0.968981	0.0811827	0.0328	0.111071	0.0870956	-0.369239	0.184168	-0.0463057	0.12582	0.171417	0.0916941	0.0887552	0.0543559	-0.0424017	0.110321
UKB-dataset A	NA	rs118166957	T	C	0.163866	0.00593362	0.0151266	0.0145051	0.0393202	0.155765	0.0973377	-0.00994653	0.0601124	-0.0594134	0.0426182	-0.00227847	0.0246616	0.0218611	0.0522857
UKB-dataset A	NA	rs12310246	A	G	0.248187	0.0203182	0.0128003	-0.0368172	0.033691	0.128966	0.0842691	0.0354967	0.0506925	0.00349667	0.035781	0.0159035	0.0207993	-0.0119182	0.0449645
UKB-dataset A	NA	rs12411886	C	A	0.922799	-0.0110284	0.0207529	0.0453807	0.0552948	-0.00853681	0.13968	0.153527	0.0879675	0.102802	0.058514	0.00101134	0.0339577	0.00168421	0.072648
UKB-dataset A	NA	rs12534945	C	T	0.751089	0.00910472	0.0128331	-0.0177706	0.0332799	-0.0869874	0.0851281	-0.00796914	0.050946	0.00282283	0.0353185	-0.0348787	0.0206943	-0.0420658	0.0443045
UKB-dataset A	NA	rs12635614	A	G	0.50872	0.0114048	0.0110888	0.000507618	0.0288319	0.0773542	0.0751823	-0.0485684	0.0440591	-0.0057541	0.0305003	0.00597672	0.0180687	-0.101711	0.0387999
UKB-dataset A	NA	rs1285875	G	C	0.258687	-0.0121059	0.0127037	0.0597097	0.0325189	-0.0452781	0.0869942	0.062086	0.0498131	0.0212664	0.0351322	-0.00411126	0.0207093	0.046773	0.0437987
UKB-dataset A	NA	rs12912299	C	T	0.510928	0.0143493	0.0111989	0.0181968	0.029105	-0.0258681	0.0758248	0.0160751	0.044468	0.0172966	0.0310236	-0.0215119	0.0182317	-0.0333968	0.0391019
UKB-dataset A	NA	rs12927360	G	A	0.590959	0.00140978	0.0113641	0.0233414	0.0296038	0.0120003	0.0770973	-0.0199473	0.0450925	0.0074367	0.0315288	-0.00339649	0.0185101	-0.0414452	0.0395488
UKB-dataset A	NA	rs12951067	T	C	0.458564	-6.53528e-05	0.0112408	0.0111659	0.0292994	0.0065364	0.0762685	0.0403516	0.0446295	0.00790408	0.0310647	0.0149045	0.0182672	-0.0354091	0.0392149
UKB-dataset A	NA	rs13010288	G	T	0.866592	0.0151071	0.0164015	-0.0533331	0.0416829	0.16021	0.117157	0.00428521	0.0651762	0.015622	0.0460074	0.00524425	0.0266609	0.0521614	0.0581105
UKB-dataset A	NA	rs13138995	A	G	0.391962	-0.00827604	0.0115015	0.00670496	0.0298591	-0.0400498	0.0781377	-0.0190373	0.0457407	-0.0142243	0.0316711	-0.00767287	0.0187148	-0.0197227	0.040185
UKB-dataset A	NA	rs13189678	T	C	0.137387	-0.0218967	0.0161677	-0.0503866	0.0427103	0.0628795	0.106354	0.0501679	0.062631	0.00688953	0.0445767	-0.0119299	0.0263102	-0.038737	0.0568504
UKB-dataset A	NA	rs150483923	C	A	0.774766	0.00351444	0.0133253	0.0260118	0.0349494	0.164558	0.0944423	0.0729877	0.0540448	0.023712	0.036748	-0.0346399	0.0215361	-0.0491266	0.0459484
UKB-dataset A	NA	rs1533992	T	A	0.0556627	0.013104	0.0246613	-0.0254233	0.0651784	0.0868031	0.162328	0.0998807	0.0950741	0.0404972	0.067032	0.0605777	0.0395312	-0.0667588	0.089088
UKB-dataset A	NA	rs159058	C	A	0.299419	-0.0094867	0.0121683	-0.0444615	0.0319221	0.0573986	0.0815818	0.0415336	0.0479346	0.0590787	0.0336996	0.0323065	0.0196914	0.0506677	0.0419645
UKB-dataset A	NA	rs171697	G	C	0.32778	-0.000886035	0.0118421	-0.00283357	0.0308084	-0.15976	0.0825719	-0.0221843	0.0471712	0.0574695	0.0325093	0.0203164	0.019182	0.0585845	0.0408746
UKB-dataset A	NA	rs1731951	T	A	0.554834	-0.0118445	0.0112589	-0.0166257	0.0293172	-0.0584313	0.0762641	-0.0327558	0.0447524	0.0266398	0.0312085	0.00150876	0.01835	-0.0595784	0.0392563
UKB-dataset A	NA	rs17643634	C	T	0.831638	0.0102551	0.0149947	-0.00871507	0.0388322	0.0027549	0.101655	0.0364814	0.0601475	-0.0163578	0.0410265	-0.0161083	0.0242878	-0.00360582	0.0521968
UKB-dataset A	NA	rs176647	A	C	0.400007	0.0161134	0.0113876	-0.0330229	0.0297471	0.0898173	0.0765138	-0.0138253	0.0454238	-0.0100052	0.0316491	0.00327809	0.0185397	-0.0417833	0.0398922
UKB-dataset A	NA	rs1925113	A	G	0.430472	0.00589083	0.0112027	0.00714611	0.0291463	0.0747703	0.0755997	-0.0451753	0.0447345	0.0150039	0.0310896	0.0194747	0.0182374	0.0296848	0.0391131
UKB-dataset A	NA	rs1927898	C	T	0.254309	0.0115974	0.0127294	-0.0039044	0.0332065	-0.0575055	0.0876382	0.0417395	0.0502259	-0.0302782	0.03545	-0.0272659	0.0208529	0.0594417	0.0437891
UKB-dataset A	NA	rs2116290	A	G	0.36505	0.00024755	0.0116467	0.0647165	0.0301098	-0.0110578	0.0788055	-0.0185483	0.0463124	-0.0205946	0.0322446	-0.00403294	0.0189494	-0.081646	0.0410087
UKB-dataset A	NA	rs2239923	T	C	0.2927	0.00567761	0.0121903	-0.028222	0.0319892	-0.0307513	0.0830764	0.0719375	0.0476988	-0.0508348	0.0340521	0.00135117	0.0198293	-0.0368212	0.0428234
UKB-dataset A	NA	rs2286729	A	G	0.08579	0.00573362	0.0196389	-0.00195822	0.0513515	-0.0384106	0.135913	-0.0686183	0.0801888	-0.0523832	0.0551918	-0.0261287	0.0324866	0.0673093	0.0669006
UKB-dataset A	NA	rs2344121	A	G	0.523264	0.00323397	0.0111033	-0.0019644	0.0288733	0.015951	0.0753276	0.0269384	0.0442316	-0.0149903	0.0306982	0.00387156	0.0180751	-0.00220245	0.0387749
UKB-dataset A	NA	rs2406916	G	C	0.341676	0.0101289	0.011758	0.0792066	0.0302896	-0.0615083	0.0805094	-0.04614	0.047157	-0.0182307	0.0325871	-0.0215857	0.0192164	0.00904995	0.0410595
UKB-dataset A	NA	rs28576953	C	T	0.794725	-0.0109315	0.013708	0.028452	0.0360803	-0.175526	0.0886419	0.113638	0.0565178	-0.00488916	0.0376768	-0.0171535	0.0223173	-0.0230516	0.0477087
UKB-dataset A	NA	rs28611339	T	G	0.128807	-0.0209308	0.0166693	-0.0905831	0.0445794	0.0988133	0.108752	-0.102999	0.0685919	0.0456683	0.0460297	-0.0263249	0.0272064	-0.0345203	0.0585222
UKB-dataset A	NA	rs34967082	A	G	0.414239	-0.0130785	0.0113201	0.0256524	0.0293602	0.00891976	0.0765338	0.0174279	0.0449922	-0.0287634	0.0312817	0.032286	0.0184027	0.0586397	0.0393415
UKB-dataset A	NA	rs35084376	C	G	0.0685417	0.0347399	0.0221515	0.00450605	0.0583895	0.0376712	0.148375	-0.0082723	0.0890932	-0.0614078	0.063888	0.052908	0.0357097	-0.0788097	0.0808176
UKB-dataset A	NA	rs356179	G	C	0.667047	-3.93798e-05	0.011931	-0.0224326	0.0309621	0.103262	0.0822894	0.108899	0.0484426	0.0155402	0.0329053	-0.019058	0.0194048	0.0498532	0.0420183
UKB-dataset A	NA	rs35717469	A	G	0.809468	0.000117888	0.0142168	-0.0363458	0.0366595	-0.102156	0.0933094	-0.0128254	0.0562417	-0.00466075	0.0388773	-0.00694455	0.0230964	-0.0819695	0.0484616
UKB-dataset A	NA	rs3774751	G	T	0.53688	0.00733692	0.0111509	-0.0154981	0.0290154	-0.100358	0.0752445	-0.0629141	0.0441651	-0.0115498	0.0306847	0.0351968	0.0181999	-0.0173667	0.0389579
UKB-dataset A	NA	rs3923809	A	G	0.696944	0.0164612	0.0121086	0.0474302	0.0316938	0.0509312	0.0828427	0.0379742	0.0486164	-0.0148408	0.0332784	-0.0131221	0.0196161	0.00847421	0.0422639
UKB-dataset A	NA	rs406761	T	G	0.621518	-0.0023517	0.0114954	0.00528739	0.0299638	-0.0277392	0.0774802	-0.0286225	0.0454062	-0.0391362	0.0318075	0.00800837	0.0187048	-0.0376364	0.039885
UKB-dataset A	NA	rs4073582	G	A	0.640748	0.00199459	0.0115767	0.0215355	0.030198	0.155914	0.0803004	0.0446957	0.0463019	0.0338629	0.0322024	0.0204512	0.0188542	0.0309352	0.0404813
UKB-dataset A	NA	rs4499118	A	G	0.399419	-0.00495161	0.0113731	-0.038923	0.029685	0.122584	0.0763057	-0.0215273	0.0454028	-0.00959448	0.031429	0.00102562	0.0185231	0.0125476	0.0396459
UKB-dataset A	NA	rs4711416	T	G	0.0850074	-0.00836079	0.0201063	0.0137174	0.051739	-0.196133	0.148122	0.00805856	0.0802895	0.0281002	0.0543759	0.0577674	0.0318459	-0.130888	0.0743803
UKB-dataset A	NA	rs4838018	C	T	0.873102	-0.00654633	0.0166171	0.00360501	0.0432187	-0.097375	0.10879	0.0249999	0.0667203	0.0666216	0.0467827	-0.00921885	0.0269205	-0.0546329	0.0569124
UKB-dataset A	NA	rs4887111	A	G	0.620682	0.0146436	0.011476	0.0120908	0.0298752	-0.0433594	0.0772945	-0.0229718	0.0455495	-0.0907229	0.0315082	0.0170454	0.0186895	0.00253015	0.0400351
UKB-dataset A	NA	rs4981170	G	A	0.805995	-0.00969561	0.0140643	-0.0794313	0.0358577	0.00119727	0.0956672	0.083654	0.0575567	0.061015	0.0395207	0.0339751	0.0231175	-0.0285723	0.0486706
UKB-dataset A	NA	rs544978	A	C	0.704503	0.00544309	0.0122201	-0.00729266	0.0317215	-0.138947	0.0803879	0.0460842	0.0488868	-0.00723028	0.033617	-0.0206656	0.0198461	-0.098931	0.041903
UKB-dataset A	NA	rs56097173	T	C	0.679611	0.0113849	0.0120037	-0.0173825	0.0311573	-0.0553326	0.0802057	-0.0234577	0.0474746	-0.00688818	0.0332783	-0.00207206	0.0194931	-0.084268	0.0413058
UKB-dataset A	NA	rs57314044	T	G	0.2141	-0.000512741	0.0135916	-0.024423	0.0357159	-0.0357382	0.0930118	-0.0224228	0.0542333	-0.051411	0.0377839	-0.0227162	0.0222483	-0.015501	0.0475324
UKB-dataset A	NA	rs58475265	C	T	0.162087	-0.0118244	0.0151904	0.024264	0.0390999	-0.0252177	0.103525	-0.0348214	0.061124	0.0320638	0.0419376	0.0299595	0.0244413	0.00390911	0.0528267
UKB-dataset A	NA	rs62158206	T	C	0.778417	0.0159952	0.0134414	0.00393431	0.0349184	0.0157407	0.0911246	-0.0150517	0.0531274	0.0750581	0.0372786	-0.0294076	0.0217199	-0.0182583	0.0466801
UKB-dataset A	NA	rs671985	G	A	0.548619	-0.000775996	0.0112132	-0.0477992	0.0291074	-0.0835803	0.0757438	0.0492233	0.0447685	0.00114922	0.0309553	0.0010697	0.0182702	0.0743791	0.0393466
UKB-dataset A	NA	rs6803184	A	G	0.334391	0.0367417	0.0117946	0.0490215	0.0305923	0.0819252	0.0788941	0.0246858	0.0467296	-0.0197182	0.0325795	0.00216031	0.0192338	0.0279919	0.0410557
UKB-dataset A	NA	rs6855246	G	A	0.0803006	0.000600538	0.021229	-0.0338507	0.0558332	0.19257	0.13501	-0.031409	0.0861406	-0.0241219	0.0598972	-0.0148595	0.0349444	0.00108308	0.074533
UKB-dataset A	NA	rs7026534	T	G	0.296277	-0.00119835	0.0121802	0.0791052	0.0312134	0.112175	0.0805306	0.0269108	0.0480382	-0.0143778	0.0337947	0.0085936	0.0197509	-0.0108228	0.0425505
UKB-dataset A	NA	rs7044885	G	C	0.558474	0.0183071	0.0112001	0.0174448	0.0291242	0.0729734	0.0761682	0.0214871	0.0445898	0.0317032	0.0312626	-0.015507	0.0181667	0.0676108	0.0391568
UKB-dataset A	NA	rs715338	A	G	0.577768	0.00422512	0.011289	0.0383553	0.0294446	0.176176	0.077846	-0.0347878	0.0447722	0.0180195	0.0316299	-0.0112975	0.0183542	-0.000831629	0.039391
UKB-dataset A	NA	rs7183988	G	T	0.526334	0.0116874	0.0111442	0.0587718	0.0290486	-0.0727347	0.075357	-0.0236697	0.0442274	0.00369783	0.0308553	-0.0657026	0.0180931	0.122889	0.0390534
UKB-dataset A	NA	rs7217547	C	G	0.795993	-0.00365368	0.0137195	0.00289441	0.0357275	-0.037405	0.0924351	0.0144523	0.0548795	0.0359769	0.0380284	-0.010116	0.0223118	-0.027104	0.0475347
UKB-dataset A	NA	rs73201933	T	A	0.499043	-0.0148971	0.0111215	0.0371034	0.028877	-0.0365161	0.0754119	0.0370162	0.0442524	0.027239	0.0306965	0.0414737	0.0181018	-0.0140063	0.0387939
UKB-dataset A	NA	rs7337692	T	C	0.292591	0.00884737	0.0123075	0.0289352	0.0318977	-0.0894901	0.0849402	-0.0328625	0.0493675	0.0045364	0.0339146	0.0296994	0.0199307	0.0800991	0.0423729
UKB-dataset A	NA	rs7338774	G	A	0.333829	0.0118119	0.0118798	0.0228567	0.0308408	0.0249783	0.0803077	-0.0451727	0.0475231	0.0505126	0.0326582	-0.0227633	0.0194056	-0.0524808	0.0417087
UKB-dataset A	NA	rs7428918	G	A	0.714602	0.024983	0.0124094	0.00248146	0.0321738	-0.0230028	0.0834121	-0.00941428	0.0491413	0.04908	0.034499	0.0288726	0.0202472	0.024016	0.0434042
UKB-dataset A	NA	rs755837	G	A	0.161529	0.00794356	0.0150845	0.0466166	0.0386539	0.0941649	0.0992469	0.0513052	0.0591004	0.00261003	0.041849	-0.0305479	0.0247369	-0.00780561	0.0527874
UKB-dataset A	NA	rs7581704	C	G	0.753363	0.00586561	0.0129168	0.0290164	0.0338368	0.0679008	0.0894389	0.0244674	0.0516903	0.0529538	0.0361279	-0.00343421	0.0210202	0.000747504	0.0450256
UKB-dataset A	NA	rs76540488	G	A	0.102629	0.0151962	0.0185885	-0.0509409	0.0496584	-0.164535	0.135151	0.0221014	0.0734002	-0.070976	0.0525308	-0.0109621	0.0304623	-0.0494589	0.0661899
UKB-dataset A	NA	rs77641763	T	C	0.122945	0.0240216	0.0168507	0.0194461	0.0439982	-0.169339	0.12228	0.00557983	0.0670361	0.0156234	0.0468399	-0.0250813	0.0277099	0.0631857	0.0574454
UKB-dataset A	NA	rs7872863	C	T	0.288275	0.00831792	0.012295	0.036909	0.0317978	-0.113378	0.0853418	-0.0368344	0.0492789	-0.043827	0.0342897	0.00994169	0.0200067	-0.0119716	0.043031
UKB-dataset A	NA	rs7974321	C	T	0.190461	-0.00696772	0.0141397	0.0199347	0.0366239	0.195554	0.0902658	-0.0476938	0.0568436	0.048844	0.0387879	0.050715	0.0227318	0.0344521	0.0488968
UKB-dataset A	NA	rs876114	T	G	0.844947	-0.0101889	0.0152606	-0.0162193	0.0395957	0.112455	0.107744	-0.0349415	0.0602071	0.0384565	0.0426383	-0.00168579	0.0248915	0.0290562	0.0539297
UKB-dataset A	NA	rs8766	C	T	0.380846	-0.00739832	0.011555	0.0253065	0.0299087	0.132822	0.0773097	-0.0586622	0.04638	0.00451583	0.0318897	0.0311549	0.0187309	-0.00951844	0.0404263
UKB-dataset A	NA	rs9563886	C	T	0.391872	0.00766206	0.0115324	-0.011188	0.0300816	-0.0185451	0.0781407	-0.0041981	0.0458445	0.0405537	0.0317473	-0.0327761	0.01884	0.0057919	0.0402685
UKB-dataset A	NA	rs9931543	T	C	0.735351	-0.0168764	0.0125542	0.014105	0.0328718	0.0532484	0.0861175	-0.0261373	0.04969	0.0520659	0.0349574	0.00484969	0.0204958	0.0374881	0.0442593
UKB-dataset A	NA	rs9941245	G	T	0.194901	0.00787614	0.0140567	-0.0207522	0.0368198	0.0583198	0.0937071	0.0202769	0.0557379	0.0345905	0.0388893	0.0630581	0.0225653	0.0588377	0.0483546
UKB-dataset B	NA	rs1031654	C	A	0.200274	0.00945971	0.0138829	0.0401482	0.0364964	-0.0247219	0.0932038	-0.0189823	0.0543132	-0.0595938	0.038793	0.0289113	0.0224335	-0.0205424	0.0489806
UKB-dataset B	NA	rs10789340	G	A	0.626714	-0.0031199	0.0114526	0.00639739	0.0303984	0.104752	0.0775541	-0.0330823	0.0445018	0.013409	0.0316892	-0.0130339	0.0186403	-0.0850413	0.0397919
UKB-dataset B	NA	rs10800992	T	C	0.443909	0.0302906	0.0111186	-0.00140587	0.0295966	0.0258247	0.073928	-0.0511021	0.0434268	0.0305095	0.0306329	0.0331781	0.0181269	-0.0043415	0.0390784
UKB-dataset B	NA	rs10865954	T	C	0.33511	0.00722374	0.0117406	0.0418654	0.0310042	0.0669756	0.0772698	-0.0523612	0.0460915	0.0717538	0.0322129	0.0238109	0.0190681	0.040414	0.040991
UKB-dataset B	NA	rs10947428	C	T	0.217746	0.00769634	0.0134431	0.0265013	0.0355666	-0.0348089	0.0907859	0.0234072	0.0520894	-0.0269265	0.0373931	0.0230242	0.0218273	-0.00733215	0.0473813
UKB-dataset B	NA	rs10947690	G	A	0.259443	-0.00274083	0.0126827	-0.0167769	0.0337591	0.00337736	0.0845446	-0.0411895	0.0498709	-0.0134603	0.0349424	0.0282411	0.0204904	-0.0938583	0.0452352
UKB-dataset B	NA	rs11075253	C	A	0.702019	0.0349429	0.0121427	0.0633003	0.0324802	-0.0403148	0.0800591	-0.00437991	0.0471277	-0.00145801	0.033564	0.0235973	0.0197955	0.0212442	0.0426218
UKB-dataset B	NA	rs11167642	T	C	0.818194	0.00311852	0.0143942	-0.0452336	0.037631	0.0404594	0.0970439	0.060034	0.0570732	0.0416671	0.0395847	0.0200431	0.0235518	-0.0405712	0.0497465
UKB-dataset B	NA	rs113092074	T	C	0.149596	0.000817078	0.0155973	0.00244416	0.0414695	-0.021038	0.105408	-0.0994689	0.0628444	-0.00135653	0.0440611	-0.010254	0.0255656	0.0455071	0.0539178
UKB-dataset B	NA	rs113851554	T	G	0.0573691	0.0072886	0.0245782	0.0391519	0.0645333	-0.166049	0.176151	0.00702442	0.0953806	-0.121976	0.070572	-0.0342788	0.0404947	-0.0795282	0.0891829
UKB-dataset B	NA	rs11605348	G	A	0.650266	-0.0239366	0.0116112	0.0177265	0.0310104	-0.0703796	0.0766542	-0.0231807	0.0451424	-0.0216336	0.0323038	0.02729	0.0189652	0.0226143	0.0407886
UKB-dataset B	NA	rs117037340	A	G	0.968981	0.0341809	0.0325918	0.138154	0.0911354	0.00510783	0.214711	0.209277	0.137457	-0.0455416	0.0879856	-0.0174408	0.0521883	0.16386	0.122652
UKB-dataset B	NA	rs118166957	T	C	0.163866	-0.00331815	0.0151294	-0.0666163	0.0411189	-0.196591	0.107859	-0.000447982	0.0588252	0.0222309	0.0415296	-0.0217904	0.0247734	-0.0646979	0.0540158
UKB-dataset B	NA	rs12310246	A	G	0.248187	0.0128713	0.0127815	0.0125704	0.0338642	0.0126063	0.0847486	0.0223189	0.0495638	0.0114415	0.035972	0.0277869	0.0206524	-0.05997	0.0455059
UKB-dataset B	NA	rs12411886	C	A	0.922799	-0.0293647	0.0206609	0.0482349	0.05639	-0.115941	0.131571	-0.0254629	0.0797623	0.106244	0.0588939	0.0265588	0.0342445	0.00531079	0.0730623
UKB-dataset B	NA	rs12534945	C	T	0.751089	-0.0126157	0.0128084	-0.0117544	0.0340345	0.0721039	0.0869166	0.0541705	0.0505974	-0.00850181	0.0355142	0.00303078	0.020888	-0.00665127	0.0448238
UKB-dataset B	NA	rs12635614	A	G	0.50872	0.0211778	0.0111019	-0.0142624	0.029425	-0.0508666	0.074	0.0218874	0.0433011	0.0307842	0.030783	-0.000602619	0.0180591	0.0271358	0.0389167
UKB-dataset B	NA	rs1285875	G	C	0.258687	-0.00224622	0.0126875	0.020696	0.0335968	-0.0146807	0.0846997	0.0573616	0.0487405	0.0888914	0.0346175	-0.0189364	0.0207091	-0.0948662	0.0454573
UKB-dataset B	NA	rs12912299	C	T	0.510928	0.00411403	0.0111503	-0.0125989	0.0296516	-0.0297518	0.074394	0.0244907	0.0434607	0.00394906	0.030963	0.00248281	0.0181643	-0.0245053	0.039082
UKB-dataset B	NA	rs12927360	G	A	0.590959	-0.00601791	0.0113041	-0.0223184	0.0299929	0.0557611	0.0757976	0.0124897	0.0441142	0.018618	0.0311887	-0.0288671	0.0183952	-0.0103342	0.0396742
UKB-dataset B	NA	rs12951067	T	C	0.458564	0.005023	0.0112329	0.0322399	0.0297883	0.0204599	0.074846	-0.0208773	0.0437956	0.0238913	0.0310009	0.0320104	0.0182821	0.0211353	0.0393427
UKB-dataset B	NA	rs13010288	G	T	0.866592	-0.00924008	0.0162989	0.0339001	0.0439712	-0.0636586	0.106051	0.00509431	0.0636941	0.0242594	0.0450253	-0.0300773	0.0264443	-0.113617	0.0553904
UKB-dataset B	NA	rs13138995	A	G	0.391962	-0.0119182	0.011429	-0.0287346	0.030338	0.122612	0.0753493	0.0820209	0.0441574	0.038121	0.0314537	0.0296147	0.018547	-0.0588266	0.0403507
UKB-dataset B	NA	rs13189678	T	C	0.137387	0.00924938	0.0160496	-0.0791674	0.0438818	0.203839	0.0998623	-0.108959	0.0650992	0.0240949	0.0442064	0.0168063	0.0260326	0.0367322	0.0556294
UKB-dataset B	NA	rs150483923	C	A	0.774766	0.0078056	0.013328	0.0753799	0.036073	-0.0332103	0.0883279	0.104914	0.0534391	0.0306493	0.0368205	0.00428238	0.021767	-0.0422494	0.0463909
UKB-dataset B	NA	rs1533992	T	A	0.0556627	0.0431919	0.0246464	-0.0976777	0.0692305	0.0460376	0.164437	-0.0661243	0.0998842	0.0398255	0.068301	0.0596879	0.0397655	0.0507331	0.0854467
UKB-dataset B	NA	rs159058	C	A	0.299419	0.00886913	0.012102	0.0716858	0.031757	0.0154304	0.0806378	0.0112989	0.0470835	0.0407028	0.033549	0.0171206	0.0196589	0.0616924	0.0419236
UKB-dataset B	NA	rs171697	G	C	0.32778	-0.01393	0.0118003	-0.025059	0.031375	0.0958674	0.077287	0.0110754	0.0458072	0.0454102	0.0327787	0.00476384	0.0192037	0.0774394	0.0408758
UKB-dataset B	NA	rs1731951	T	A	0.554834	0.00201111	0.0112617	-0.0105972	0.0298653	-0.00690796	0.0750083	0.0430181	0.043974	-0.0373328	0.031372	-0.0280295	0.0182875	0.022761	0.0394557
UKB-dataset B	NA	rs17643634	C	T	0.831638	-0.0154124	0.0149461	-0.00222922	0.0398296	-0.0309967	0.0987201	-0.0374476	0.0578248	-0.013148	0.0414499	0.0123423	0.0244967	0.0342922	0.0531977
UKB-dataset B	NA	rs176647	A	C	0.400007	-0.00639127	0.0113465	-0.0512663	0.0302862	0.142779	0.0745865	-0.015557	0.0442063	0.0410311	0.0312042	0.04876	0.018423	0.0717974	0.039571
UKB-dataset B	NA	rs1925113	A	G	0.430472	0.0215586	0.0111929	0.00948421	0.0297239	0.0563634	0.0745002	-0.0461592	0.0437982	0.0767424	0.0310119	-0.00177811	0.0182599	0.0383385	0.0392033
UKB-dataset B	NA	rs1927898	C	T	0.254309	0.00368828	0.0127629	0.00515311	0.0338401	0.161434	0.082144	-0.0438516	0.0501491	0.0102409	0.0351637	0.0191739	0.0206797	0.0323945	0.0444003
UKB-dataset B	NA	rs2116290	A	G	0.36505	-0.00703849	0.0116234	-0.00180551	0.0309018	-0.149182	0.0791874	0.00414879	0.0451909	-0.0240941	0.0321865	-0.0295618	0.0189991	0.0637469	0.0404309
UKB-dataset B	NA	rs2239923	T	C	0.2927	0.00757901	0.0121741	0.0306268	0.0321763	-0.0181989	0.0816289	0.0259748	0.0472362	-0.0240438	0.0338813	0.0409619	0.0197083	0.013505	0.0426381
UKB-dataset B	NA	rs2286729	A	G	0.08579	0.00500403	0.0197977	-0.0244445	0.0533377	0.0735645	0.129557	0.117222	0.0738366	0.0275921	0.0542916	0.0236991	0.0321572	0.0893216	0.0672778
UKB-dataset B	NA	rs2344121	A	G	0.523264	0.0085811	0.0111062	0.0247483	0.0295066	0.0538196	0.0738952	-0.0300733	0.0431416	-0.0334155	0.0306608	-0.0097563	0.018039	-0.0133601	0.0388903
UKB-dataset B	NA	rs2406916	G	C	0.341676	-0.00640259	0.0117118	0.0357839	0.0309023	0.0551537	0.0774337	-0.134554	0.0467209	0.0301531	0.0324472	0.0193319	0.0189972	-0.0178033	0.0411345
UKB-dataset B	NA	rs28576953	C	T	0.794725	-0.0209873	0.0136994	0.0758522	0.0373293	0.0488384	0.0931791	-0.0258106	0.0532642	0.0125756	0.0376659	0.00529975	0.0223913	0.0692681	0.0491897
UKB-dataset B	NA	rs28611339	T	G	0.128807	-0.00524726	0.016519	0.00875734	0.0435909	0.180429	0.103299	0.0983292	0.0622396	-0.0103475	0.0457194	-0.0396694	0.0271929	0.0516765	0.0566221
UKB-dataset B	NA	rs34967082	A	G	0.414239	-0.0224096	0.0112683	-0.0213503	0.0299441	-0.00891686	0.0753047	-0.0165539	0.0439421	0.0501907	0.0310394	0.018872	0.0183003	0.00418745	0.0394705
UKB-dataset B	NA	rs35084376	C	G	0.0685417	0.0186684	0.022124	-0.0161634	0.0593295	0.0962053	0.141378	-0.0557517	0.088453	0.0807201	0.0616657	0.0354056	0.0356685	-0.047425	0.0796657
UKB-dataset B	NA	rs356179	G	C	0.667047	-0.00817901	0.0117913	-0.0134742	0.031225	0.0187214	0.0792004	0.036792	0.0464016	-0.000830636	0.03273	-0.000972666	0.0192652	-0.0573648	0.0410644
UKB-dataset B	NA	rs35717469	A	G	0.809468	0.000428005	0.014133	-0.0184778	0.0372742	0.198968	0.100535	-0.0380738	0.0544575	0.0527655	0.039761	0.051948	0.0232689	0.0822248	0.0506315
UKB-dataset B	NA	rs3774751	G	T	0.53688	0.00723214	0.0111209	-0.00273378	0.0295353	0.0329554	0.0741086	-0.0228743	0.0432228	0.066856	0.0307281	0.030653	0.0181101	0.00399806	0.0389743
UKB-dataset B	NA	rs3923809	A	G	0.696944	0.00259921	0.011985	0.0101339	0.0318938	-0.0374911	0.0792878	-0.045131	0.0463119	0.000102803	0.0332593	-0.0135277	0.019466	0.0523372	0.0424838
UKB-dataset B	NA	rs406761	T	G	0.621518	0.00711342	0.0114523	-0.0646733	0.0301876	-0.152993	0.075172	0.0155796	0.0446062	0.034556	0.031591	-0.0125812	0.0186388	0.0444587	0.0403599
UKB-dataset B	NA	rs4073582	G	A	0.640748	-0.010112	0.0115047	-0.0464272	0.0303964	0.102914	0.078252	-0.027096	0.0448357	-0.0700378	0.0316671	-0.0352456	0.0186978	0.0328432	0.0406706
UKB-dataset B	NA	rs4499118	A	G	0.399419	0.00255251	0.0112866	-0.0247189	0.0300335	-0.0427907	0.0756392	0.0882509	0.0436507	0.0213887	0.0310393	0.0128983	0.0183271	-0.0156506	0.039554
UKB-dataset B	NA	rs4711416	T	G	0.0850074	0.0143263	0.0199945	-0.0067897	0.0533387	0.00322382	0.13371	-0.195478	0.0845575	0.00118393	0.0557536	0.0188261	0.0322823	-0.0354207	0.0719544
UKB-dataset B	NA	rs4838018	C	T	0.873102	0.0139074	0.0167922	0.00206947	0.0444192	0.0675188	0.114656	0.0735908	0.0672217	0.049937	0.0467154	0.0241387	0.0275208	0.000647982	0.0589651
UKB-dataset B	NA	rs4887111	A	G	0.620682	0.0162139	0.0114003	-0.0172578	0.0302148	0.125842	0.0770898	-0.0487658	0.0441113	0.0491475	0.0318118	0.0110884	0.0185445	-0.0433597	0.039742
UKB-dataset B	NA	rs4981170	G	A	0.805995	-0.00441465	0.013994	-0.0654203	0.0365224	0.0596428	0.0952006	0.0759707	0.0558865	0.018731	0.0388677	0.0310302	0.0229492	0.0544177	0.0498608
UKB-dataset B	NA	rs544978	A	C	0.704503	-0.00179801	0.012108	0.0581975	0.0326051	-0.00735485	0.0806086	0.027692	0.0474072	-0.0179393	0.0334561	0.0537326	0.0199306	0.0170392	0.0425835
UKB-dataset B	NA	rs56097173	T	C	0.679611	-0.00203208	0.0119779	-0.0323956	0.0316033	-0.0429991	0.0791554	-0.0558842	0.0462289	0.0147191	0.0331305	0.00367667	0.0195112	-0.000819983	0.0420291
UKB-dataset B	NA	rs57314044	T	G	0.2141	-0.0139605	0.0135979	0.00891908	0.0359364	0.0572268	0.0893231	-0.0709319	0.0539686	0.0109092	0.0378401	0.0597178	0.0218063	0.0301864	0.0472519
UKB-dataset B	NA	rs58475265	C	T	0.162087	-0.00182956	0.0151176	0.00646479	0.0400686	-0.00134237	0.100953	-0.0492326	0.0598933	-0.00713345	0.0415552	-0.0258484	0.0247993	-0.00849616	0.0531162
UKB-dataset B	NA	rs62158206	T	C	0.778417	-0.0124725	0.0134018	-0.0941485	0.0347566	0.132856	0.0928315	0.0526125	0.0530451	-0.0364064	0.0370419	0.0097265	0.0218663	-0.00606289	0.0468667
UKB-dataset B	NA	rs671985	G	A	0.548619	-0.00630943	0.0111481	-0.0123707	0.0295632	-0.0418814	0.0740911	-0.0915704	0.0432789	-0.00324087	0.030798	0.0456553	0.0181616	0.0276078	0.0390892
UKB-dataset B	NA	rs6803184	A	G	0.334391	0.00947061	0.0117358	-0.0185444	0.0312705	-0.0220653	0.078779	-0.0119771	0.0459301	0.00739089	0.0324713	0.0155513	0.0190664	0.0162388	0.0410192
UKB-dataset B	NA	rs6855246	G	A	0.0803006	-0.00489248	0.0210472	0.013667	0.0554414	0.257039	0.126883	-0.0589128	0.0844889	-0.00147645	0.0587811	0.0279734	0.0340269	-0.0119678	0.0746361
UKB-dataset B	NA	rs7026534	T	G	0.296277	-0.0184272	0.0121691	-0.0398389	0.0324481	-0.0291482	0.0814955	-0.0375022	0.0477364	-0.0448781	0.0338237	0.012031	0.019756	-0.00848031	0.042718
UKB-dataset B	NA	rs7044885	G	C	0.558474	-0.0111706	0.011203	0.0150011	0.0297333	0.0155897	0.0749478	-0.0589335	0.0436368	-0.000743869	0.0313141	0.0391934	0.0183206	-0.0301201	0.0392646
UKB-dataset B	NA	rs715338	A	G	0.577768	0.00377071	0.0112482	0.0195072	0.029947	-0.0458512	0.074663	-0.0424328	0.0436376	-0.0720334	0.0311208	-0.0202835	0.0182628	-0.0105488	0.0393895
UKB-dataset B	NA	rs7183988	G	T	0.526334	0.00570338	0.0111017	-0.0451212	0.0294034	-0.00571339	0.0740388	-0.0630939	0.0432489	0.0387987	0.0305688	-0.0413615	0.0180643	0.0585647	0.0390537
UKB-dataset B	NA	rs7217547	C	G	0.795993	0.00174083	0.0137335	0.0297837	0.0367108	0.135335	0.0952	0.00589399	0.053546	0.0224504	0.0381857	0.0209966	0.0224904	-0.0296622	0.0477832
UKB-dataset B	NA	rs73201933	T	A	0.499043	0.0139625	0.0110967	0.0105181	0.0294411	0.00196946	0.0740494	0.00610907	0.0431917	0.00446698	0.0307215	-0.00222925	0.0180361	0.0242914	0.0388397
UKB-dataset B	NA	rs7337692	T	C	0.292591	0.00907921	0.0122492	0.000198111	0.0325639	0.000872858	0.0818247	0.0528722	0.0471509	-0.0324195	0.0340593	-0.017021	0.0200001	0.000534191	0.0429327
UKB-dataset B	NA	rs7338774	G	A	0.333829	0.0146036	0.0118422	0.0358932	0.0313358	-0.109556	0.0804909	-0.0227942	0.0462524	-0.00693731	0.0327645	-0.0112976	0.019334	0.032369	0.0412908
UKB-dataset B	NA	rs7428918	G	A	0.714602	-2.02487e-05	0.0122984	0.00694366	0.0326546	0.114996	0.0842291	-0.0497299	0.0475224	0.0333485	0.0344139	0.0287279	0.0201519	0.0896094	0.0440783
UKB-dataset B	NA	rs755837	G	A	0.161529	-0.014306	0.0151582	-0.019249	0.0403409	-0.00932145	0.100723	0.00743056	0.0585726	0.00701351	0.0423559	0.000707039	0.0245967	0.0378649	0.052405
UKB-dataset B	NA	rs7581704	C	G	0.753363	-0.0162994	0.0129091	-0.0241098	0.0342588	0.0268908	0.0869903	-0.012005	0.0501403	0.0143576	0.0360713	-0.00611626	0.0210751	0.085996	0.0464176
UKB-dataset B	NA	rs76540488	G	A	0.102629	-0.023927	0.018764	0.00620442	0.0494795	0.0892621	0.120903	0.0388883	0.0712817	0.0511956	0.0505448	0.0351679	0.0299886	0.0125257	0.0651017
UKB-dataset B	NA	rs77641763	T	C	0.122945	0.00746451	0.0168541	0.0380655	0.0443257	-0.14775	0.119944	-0.0598195	0.0671544	0.0151246	0.0462647	0.018115	0.0273326	-0.0153552	0.0594738
UKB-dataset B	NA	rs7872863	C	T	0.288275	0.0159222	0.0122265	-0.000653763	0.0325593	0.0188067	0.0812743	0.0644871	0.0471084	0.0592921	0.0337359	0.024848	0.0198413	0.0505005	0.0424592
UKB-dataset B	NA	rs7974321	C	T	0.190461	0.0308887	0.0140076	0.0310247	0.0371722	0.0116067	0.0931809	0.0331634	0.0541257	0.025415	0.0389486	-0.0362031	0.0231188	-0.0476743	0.0499482
UKB-dataset B	NA	rs876114	T	G	0.844947	0.00123963	0.0153161	0.0155468	0.0409049	0.152726	0.108101	-0.045876	0.0587183	0.0201723	0.0428082	0.0135463	0.0249941	-0.0257377	0.0531661
UKB-dataset B	NA	rs8766	C	T	0.380846	0.00844535	0.0114781	0.0199957	0.0304584	0.0402434	0.0763241	0.0082807	0.0447111	0.00434509	0.0318997	0.0329259	0.0186365	-0.00746794	0.0403308
UKB-dataset B	NA	rs9563886	C	T	0.391872	0.00229413	0.0114814	0.000888887	0.0304329	0.0335028	0.0764506	0.0595169	0.0445237	-0.0205269	0.031494	0.01354	0.0186346	-0.00049556	0.0402547
UKB-dataset B	NA	rs9931543	T	C	0.735351	-0.00744444	0.0126241	-0.0519855	0.0331916	0.0195484	0.0843856	-0.00598629	0.0491346	-0.0302518	0.0342963	-0.0188446	0.0204464	0.0592988	0.0448473
UKB-dataset B	NA	rs9941245	G	T	0.194901	-0.0173794	0.0140985	0.0476208	0.0366558	0.109421	0.0910912	-0.121858	0.0569572	0.0222463	0.0384817	-0.000850778	0.0228959	-0.0445239	0.0499948
ALSPAC a	unadjusted	rs1031654	C	A	0.205831	0.034215	0.0550345	-0.000688456	0.261277	0.38907	0.277665	0.00553659	0.0582556	0.128553	0.0871889	0.0716902	0.0967551	-0.151911	0.176126
ALSPAC a	unadjusted	rs10789340	G	A	0.607975	0.0298147	0.0454611	-0.031713	0.211861	-0.0904444	0.248541	-0.049243	0.0479188	0.00377504	0.0734926	-0.0672372	0.0813215	0.15025	0.141741
ALSPAC a	unadjusted	rs10800992	T	C	0.444352	0.0110826	0.0445197	-0.0227187	0.210463	0.404316	0.244278	0.0103999	0.0470479	-0.155166	0.0724887	0.0216515	0.0798158	0.0777492	0.134903
ALSPAC a	unadjusted	rs10865954	T	C	0.346765	-0.0446158	0.0467609	0.275423	0.211719	0.288785	0.247341	-0.00292195	0.0491477	-0.0828088	0.0759364	-0.105402	0.0846015	-0.00293269	0.141758
ALSPAC a	unadjusted	rs10947428	C	T	0.220024	0.0914396	0.0527498	0.272969	0.238349	-0.153595	0.310405	0.0222567	0.0561957	0.107158	0.0845977	0.161915	0.0915241	-0.244738	0.17518
ALSPAC a	unadjusted	rs10947690	G	A	0.260075	-0.000892879	0.049978	-0.195554	0.245275	-0.1138	0.284299	0.0241439	0.0522833	-0.115214	0.0824317	0.105364	0.0870508	0.0283505	0.151447
ALSPAC a	unadjusted	rs11075253	C	A	0.701176	0.0296335	0.0488689	0.000967652	0.233597	0.330897	0.290453	-0.0519664	0.0513933	-0.0485171	0.0782288	-0.0595499	0.0865457	-0.137805	0.144924
ALSPAC a	unadjusted	rs11167642	T	C	0.825427	-0.00175234	0.0585825	0.191664	0.29726	-0.445505	0.293829	-0.00325175	0.0624236	-0.0517571	0.0941464	-0.0396286	0.104839	0.222343	0.195166
ALSPAC a	unadjusted	rs113092074	T	C	0.148367	0.0187673	0.0620954	0.488639	0.247257	0.0964994	0.335345	0.0658038	0.0650321	-0.0784159	0.103975	0.0719207	0.109287	-0.286595	0.209905
ALSPAC a	unadjusted	rs113851554	T	G	0.0574991	-0.134454	0.103192	0.280132	0.423815	-0.29739	0.62956	0.0345539	0.104469	0.0532178	0.159165	-0.226793	0.193773	-0.359397	0.34955
ALSPAC a	unadjusted	rs11605348	G	A	0.655619	-0.0100118	0.0471838	0.28969	0.231992	-0.04979	0.261174	0.0745299	0.0503336	-0.0991684	0.0755385	0.204588	0.0875276	-0.0907486	0.141266
ALSPAC a	unadjusted	rs117037340	A	G	0.967108	0.0387699	0.142622	0.321241	0.761731	-0.274095	0.687009	0.0488515	0.153129	-0.231646	0.212425	0.266221	0.282431	0.282378	0.497742
ALSPAC a	unadjusted	rs118166957	T	C	0.168517	-0.0335027	0.0607998	0.481122	0.247094	0.0343127	0.327218	0.0762008	0.0626689	0.19718	0.0930878	0.0477185	0.10595	-0.299693	0.201684
ALSPAC a	unadjusted	rs12310246	A	G	0.240414	0.0070489	0.0512263	0.131857	0.2368	0.288753	0.27095	0.0397069	0.054171	0.100731	0.0821205	0.0125131	0.0920848	0.203257	0.15072
ALSPAC a	unadjusted	rs12411886	C	A	0.924915	0.0560504	0.0852324	-1.0098	0.289097	-0.208778	0.437341	-0.0841676	0.0874206	0.0643677	0.141179	-0.105626	0.146403	-0.207284	0.240623
ALSPAC a	unadjusted	rs12534945	C	T	0.757656	-0.045512	0.0533397	-0.263977	0.241587	0.173716	0.309216	0.0156957	0.0568499	0.118457	0.0890357	0.120807	0.0988872	-0.0387373	0.161984
ALSPAC a	unadjusted	rs12635614	A	G	0.518974	-0.0148904	0.04471	-0.22378	0.213591	-0.0420139	0.250245	0.0510261	0.0475814	-0.0976797	0.0726096	-0.0556868	0.0805229	-0.139416	0.137244
ALSPAC a	unadjusted	rs1285875	G	C	0.257327	-0.00324386	0.0506615	0.324018	0.225538	0.05678	0.275121	-0.0123926	0.053664	0.0272456	0.0817424	0.0584423	0.0896055	0.294306	0.145828
ALSPAC a	unadjusted	rs12912299	C	T	0.504655	0.0507461	0.0443201	0.2873	0.209464	-0.235875	0.248795	0.00122475	0.0470435	0.0219376	0.0717702	0.0486838	0.0798794	-0.117282	0.135041
ALSPAC a	unadjusted	rs12927360	G	A	0.586159	0.0471552	0.0449948	0.0699152	0.211752	-0.175262	0.246534	-0.0214871	0.04723	0.0274569	0.0722774	0.112917	0.0809446	0.161573	0.138152
ALSPAC a	unadjusted	rs12951067	T	C	0.465499	-0.00234805	0.0453987	0.0663848	0.210566	-0.287666	0.258545	0.0158813	0.0482918	0.0861923	0.0739285	-0.0667025	0.0823924	-0.0829013	0.140021
ALSPAC a	unadjusted	rs13010288	G	T	0.862647	0.188591	0.0668217	0.0162624	0.302975	0.924483	0.514883	0.0369025	0.0683114	-0.0831719	0.101391	-0.0226232	0.113924	-0.115117	0.188483
ALSPAC a	unadjusted	rs13138995	A	G	0.386521	0.000145816	0.0451955	-0.0342137	0.210774	-0.265571	0.260968	-0.00562474	0.047963	0.232195	0.0722128	-0.0112901	0.0811848	-0.0918607	0.139826
ALSPAC a	unadjusted	rs13189678	T	C	0.146106	0.08131	0.060397	-0.134158	0.308965	0.296244	0.307348	-0.0442723	0.0663106	0.0153682	0.0999861	0.0902912	0.108122	0.163633	0.178032
ALSPAC a	unadjusted	rs150483923	C	A	0.77861	0.01422	0.0538711	-0.039104	0.250749	-0.138239	0.28652	-0.011185	0.0568756	-0.0803605	0.0857723	-0.0839782	0.0941818	0.0545131	0.166538
ALSPAC a	unadjusted	rs1533992	T	A	0.0563743	-0.0732535	0.103381	-0.312967	0.552578	0.484923	0.470899	0.0962017	0.104752	0.127783	0.156771	-0.0496034	0.18668	0.670394	0.242733
ALSPAC a	unadjusted	rs159058	C	A	0.2966	-0.0403136	0.0488479	-0.209904	0.23766	0.117203	0.264896	-0.00920826	0.051552	-0.00712701	0.0784742	0.249095	0.0841393	0.11796	0.144966
ALSPAC a	unadjusted	rs171697	G	C	0.336462	-0.0117861	0.0471513	-0.115443	0.225473	-0.160034	0.270065	-0.0243601	0.0497361	-0.0241997	0.0764208	-0.0459488	0.0845509	0.0736377	0.141622
ALSPAC a	unadjusted	rs1731951	T	A	0.54677	0.0539012	0.0447917	-0.331203	0.211228	-0.179922	0.246633	0.0580147	0.0473392	-0.0915019	0.0720094	-0.00900343	0.0800839	0.0638393	0.136222
ALSPAC a	unadjusted	rs17643634	C	T	0.828177	0.0325414	0.0616588	0.401058	0.336387	0.237244	0.367741	-0.0670061	0.0639368	-0.0180689	0.0984934	0.161893	0.114983	0.0793299	0.193022
ALSPAC a	unadjusted	rs176647	A	C	0.40107	0.0342457	0.0450324	0.241669	0.208971	0.0396386	0.248689	0.0102088	0.0477374	-0.0436333	0.0735254	-0.069927	0.0814962	0.10894	0.137375
ALSPAC a	unadjusted	rs1925113	A	G	0.425821	0.0146321	0.0447931	-0.0744397	0.214362	-0.753833	0.279167	-0.0226392	0.0475359	0.0937679	0.0724927	-0.0592085	0.0807835	0.0330767	0.136177
ALSPAC a	unadjusted	rs1927898	C	T	0.259597	-0.0287258	0.0502066	-0.064486	0.238521	0.151958	0.266328	-0.0270105	0.0534402	-0.0896433	0.083129	-0.121338	0.0926953	-0.0632828	0.154426
ALSPAC a	unadjusted	rs2116290	A	G	0.364191	0.0342646	0.0465675	-0.205562	0.229022	0.29102	0.252857	0.0361771	0.0492268	0.0146884	0.0756486	0.0588616	0.0831644	-0.0806325	0.144383
ALSPAC a	unadjusted	rs2239923	T	C	0.28776	0.036255	0.0487354	0.319359	0.225069	0.289882	0.262114	0.0284009	0.0516904	-0.0295764	0.0798637	-0.0236651	0.0885522	-0.333906	0.161207
ALSPAC a	unadjusted	rs2286729	A	G	0.0877001	-0.0157585	0.0802499	0.358271	0.328331	0.192429	0.409832	0.0889651	0.0826304	-0.0411679	0.132163	0.0212243	0.142014	-0.146778	0.258182
ALSPAC a	unadjusted	rs2344121	A	G	0.52659	-0.0103866	0.0442792	-0.101842	0.207666	-0.0353384	0.244672	-0.0642763	0.0470906	0.0642727	0.0724419	0.158778	0.0802588	0.0808286	0.136343
ALSPAC a	unadjusted	rs2406916	G	C	0.343981	0.0610662	0.0467102	0.162724	0.219783	-0.364747	0.278345	0.00239803	0.0497221	0.027244	0.0759275	-0.0574656	0.0852584	-0.0657027	0.145081
ALSPAC a	unadjusted	rs28576953	C	T	0.799126	0.101778	0.0596168	-0.338896	0.252789	-0.0991536	0.317834	-0.0194993	0.0618665	-0.156685	0.0919048	0.0855932	0.107455	-0.104348	0.172172
ALSPAC a	unadjusted	rs28611339	T	G	0.12748	-0.0201111	0.0663418	-0.104951	0.324309	-0.24024	0.398727	-0.0728283	0.0715017	0.0959625	0.104891	-0.0106974	0.118811	-0.175468	0.213628
ALSPAC a	unadjusted	rs34967082	A	G	0.417018	0.0906971	0.0446037	0.186874	0.210693	-0.287161	0.257029	0.0508735	0.0472401	0.0639493	0.0721744	-0.0287272	0.0805998	-0.0517114	0.138529
ALSPAC a	unadjusted	rs35084376	C	G	0.0688955	0.0145146	0.0890687	-0.445848	0.502537	0.270255	0.436772	0.0544239	0.0931889	0.021892	0.143147	0.309808	0.142334	-0.206379	0.295604
ALSPAC a	unadjusted	rs356179	G	C	0.679654	-0.00469124	0.0481137	-0.177474	0.220133	-0.18531	0.256094	0.0269914	0.0509926	0.0426921	0.0783397	-0.0570076	0.0854054	0.0847642	0.148452
ALSPAC a	unadjusted	rs35717469	A	G	0.807046	-0.0478693	0.0559345	0.0817153	0.278043	0.788914	0.405822	0.0462731	0.0602121	0.0126855	0.0913643	-0.114142	0.0979877	-0.00504196	0.172253
ALSPAC a	unadjusted	rs3774751	G	T	0.542411	0.0499166	0.0445794	0.142808	0.211183	-0.0688731	0.245565	0.0476602	0.0475421	0.0134112	0.0724893	-0.0204868	0.080326	-0.193347	0.137146
ALSPAC a	unadjusted	rs3923809	A	G	0.69689	0.0643989	0.0487764	-0.169206	0.221535	0.120872	0.274709	-0.0211543	0.0510546	0.0474266	0.0794888	-0.0223333	0.0865096	-0.205608	0.144105
ALSPAC a	unadjusted	rs406761	T	G	0.622852	-0.00299211	0.0457772	0.458344	0.232156	0.466248	0.275656	0.0959406	0.0490082	-0.144985	0.0732918	0.0419284	0.0825372	0.0094414	0.139715
ALSPAC a	unadjusted	rs4073582	G	A	0.635879	0.020765	0.0464524	0.0792442	0.220694	-0.0298896	0.254074	0.0336839	0.049196	-0.0457315	0.0743443	0.0312327	0.0834851	0.102953	0.143514
ALSPAC a	unadjusted	rs4499118	A	G	0.402859	0.0250414	0.044806	0.0832022	0.209853	0.24596	0.245912	0.0527186	0.0475977	-0.000530782	0.0734164	-0.014687	0.0811177	0.029698	0.137905
ALSPAC a	unadjusted	rs4711416	T	G	0.0835112	0.00198144	0.0802244	0.609615	0.304441	0.39302	0.384924	-0.00401593	0.0847087	-0.0603797	0.133378	-0.101341	0.149529	0.0763111	0.238921
ALSPAC a	unadjusted	rs4838018	C	T	0.865971	-0.148773	0.0623516	0.381235	0.354557	0.327308	0.40368	0.0131685	0.0685944	0.00994023	0.104504	0.0998752	0.119962	-0.183364	0.184479
ALSPAC a	unadjusted	rs4887111	A	G	0.621801	0.0389944	0.0454409	0.25596	0.221105	0.321631	0.264599	0.0161641	0.0481566	0.0788458	0.0742644	-0.105551	0.0807235	-0.0145762	0.139044
ALSPAC a	unadjusted	rs4981170	G	A	0.808455	0.000664663	0.0566544	-0.436787	0.234493	0.0933456	0.321694	-0.108611	0.0585259	-0.0668179	0.0895408	-0.0435396	0.0999006	0.0337718	0.174516
ALSPAC a	unadjusted	rs544978	A	C	0.7055	0.0744877	0.0490969	0.434418	0.254965	0.378572	0.298116	-0.0205063	0.0518182	0.0604918	0.0804725	0.130991	0.0902274	0.0255045	0.150882
ALSPAC a	unadjusted	rs56097173	T	C	0.688899	0.0395507	0.0481244	-0.193681	0.216814	0.631114	0.311738	-0.0690255	0.0503313	-0.06802	0.0769176	-0.0468521	0.0853524	0.335146	0.15636
ALSPAC a	unadjusted	rs57314044	T	G	0.214083	0.0571774	0.0535498	0.0887782	0.244264	-0.080381	0.302074	-0.0756481	0.057698	0.118228	0.0848283	-0.05793	0.0979616	0.0163354	0.16277
ALSPAC a	unadjusted	rs58475265	C	T	0.159284	-0.012433	0.0604187	-0.213313	0.296548	-0.248566	0.358245	0.0204387	0.0636176	0.0849755	0.0954112	0.0450358	0.106889	-0.110759	0.191997
ALSPAC a	unadjusted	rs62158206	T	C	0.782929	-0.003202	0.0548499	-0.350089	0.246209	-0.266892	0.283158	0.00268476	0.0578349	0.177863	0.0926855	0.084477	0.100163	-0.232713	0.157936
ALSPAC a	unadjusted	rs671985	G	A	0.547585	0.0442117	0.0444491	-0.142222	0.209598	-0.135141	0.246691	0.0191236	0.0468836	-0.0120904	0.0716962	-0.0688731	0.0789984	-0.200678	0.134808
ALSPAC a	unadjusted	rs6803184	A	G	0.332291	-0.0177623	0.0472445	-0.142285	0.226393	0.090324	0.258262	0.0420336	0.0498005	0.00301095	0.0764582	-0.00598204	0.0850805	0.0113346	0.143895
ALSPAC a	unadjusted	rs6855246	G	A	0.0814361	-0.110889	0.0867721	-0.453013	0.480988	-0.1219	0.501691	-0.204944	0.0946929	-0.173711	0.145391	-0.0497621	0.155501	0.151941	0.245317
ALSPAC a	unadjusted	rs7026534	T	G	0.302684	0.0314256	0.0478082	-0.0467682	0.226581	0.363889	0.249929	-0.111613	0.0513674	-0.160054	0.0799229	-0.0511323	0.0868894	0.177511	0.141464
ALSPAC a	unadjusted	rs7044885	G	C	0.548986	-0.0410023	0.0446364	0.274075	0.214447	-0.195443	0.244479	0.0483181	0.0473865	0.0770858	0.0729259	0.0478695	0.0803912	-0.038501	0.136735
ALSPAC a	unadjusted	rs715338	A	G	0.575713	-0.0251484	0.0441874	0.266347	0.212274	-0.236867	0.242699	0.0428745	0.0472186	-0.101224	0.0717439	-0.0582386	0.079753	0.109996	0.136618
ALSPAC a	unadjusted	rs7183988	G	T	0.523389	0.0391517	0.0450289	-0.0672601	0.211983	0.252279	0.25258	-0.00735341	0.0475779	0.0209782	0.0731617	0.141045	0.0808915	0.0554477	0.137657
ALSPAC a	unadjusted	rs7217547	C	G	0.804762	0.11409	0.0571647	0.237675	0.281001	-0.244515	0.289175	0.0549491	0.0603229	0.0695194	0.0924823	0.027522	0.10129	0.203765	0.180937
ALSPAC a	unadjusted	rs73201933	T	A	0.49229	-0.115986	0.0443002	-0.0824903	0.209016	0.134355	0.241862	-0.102465	0.0468503	-0.149474	0.0719085	-0.108244	0.0795196	0.156896	0.135294
ALSPAC a	unadjusted	rs7337692	T	C	0.29753	0.0265525	0.0485756	-0.00352545	0.225529	-0.0444473	0.269516	0.0269924	0.0513841	-0.0295757	0.0793942	-0.0230003	0.0878045	0.157552	0.144855
ALSPAC a	unadjusted	rs7338774	G	A	0.342669	0.0845094	0.0466089	-0.0269712	0.223548	0.0498741	0.257834	-0.0188236	0.04947	0.0783846	0.0746448	-0.0757802	0.0843113	-0.00052641	0.142531
ALSPAC a	unadjusted	rs7428918	G	A	0.723641	0.0290378	0.0507297	-0.0297358	0.235963	-0.304209	0.264768	0.0440971	0.0538504	-0.00882485	0.0816741	-0.133483	0.0884489	-0.183196	0.14878
ALSPAC a	unadjusted	rs755837	G	A	0.165113	0.078943	0.0597116	-0.126762	0.295941	-0.0539582	0.342543	0.0605027	0.0636654	-0.0254183	0.0987498	0.0688759	0.107006	-0.0267933	0.186136
ALSPAC a	unadjusted	rs7581704	C	G	0.750115	0.0353894	0.0511971	0.61902	0.288193	0.00285207	0.282311	0.0403413	0.0544181	0.191902	0.0866491	0.0148717	0.0918268	-0.264182	0.146263
ALSPAC a	unadjusted	rs76540488	G	A	0.108122	0.0440829	0.0729576	0.0958783	0.340522	-0.71054	0.544762	0.0432514	0.0774382	0.21409	0.112383	0.191344	0.12412	-0.08001	0.233331
ALSPAC a	unadjusted	rs77641763	T	C	0.129499	0.114871	0.115382	-1.02923	0.752313	0.904632	0.523028	0.111143	0.123806	-0.322757	0.210451	-0.169152	0.224931	0.180809	0.348625
ALSPAC a	unadjusted	rs7872863	C	T	0.281785	0.0209736	0.0492329	-0.0395971	0.23428	-0.432674	0.302316	0.0682432	0.0518616	-0.104952	0.0818021	-0.0455106	0.0896241	0.2741	0.143421
ALSPAC a	unadjusted	rs7974321	C	T	0.192824	-0.0417928	0.0561837	0.202084	0.245285	0.332298	0.281297	-0.0118316	0.0594529	0.144668	0.0878124	0.0685064	0.0991829	0.0460305	0.16908
ALSPAC a	unadjusted	rs876114	T	G	0.843128	0.102451	0.0618507	0.393407	0.322266	0.197178	0.358548	-0.0539389	0.0633138	-0.118624	0.0950712	0.133478	0.113605	0.00798674	0.186493
ALSPAC a	unadjusted	rs8766	C	T	0.379849	-0.0349734	0.0456538	-0.0165199	0.211977	-0.115672	0.253292	0.0166674	0.0479345	-0.0772604	0.0744464	-0.10043	0.0822313	0.0332656	0.137656
ALSPAC a	unadjusted	rs9563886	C	T	0.397177	-0.0163439	0.0452651	-0.153761	0.217661	-0.431894	0.267168	0.0425114	0.0478041	-0.000486677	0.0735765	-0.101851	0.0818586	0.0525705	0.137525
ALSPAC a	unadjusted	rs9931543	T	C	0.742112	0.0133815	0.0512031	0.0634322	0.242953	0.294528	0.307825	0.062699	0.0550364	0.119872	0.0854429	-0.132367	0.0897504	0.39417	0.175191
ALSPAC a	unadjusted	rs9941245	G	T	0.192685	0.0920893	0.0555265	-0.311072	0.291786	-0.734374	0.401044	0.0313379	0.0589128	0.0890303	0.089043	0.251662	0.0940898	-0.170261	0.18019
BiB a	unadjusted	rs1031654	C	A	0.199226	-0.132623	0.497807	-0.396376	0.365861	-0.101697	0.169128	0.0572743	0.102656	0.0484664	0.107525	0.0707726	0.146579	0.00354703	0.292485
BiB a	unadjusted	rs10789340	G	A	0.631854	-0.522969	0.380607	0.337186	0.281141	0.0228594	0.133769	0.0398516	0.0857592	0.125438	0.0915897	0.0421792	0.123756	0.0143589	0.233828
BiB a	unadjusted	rs10800992	T	C	0.437976	0.693951	0.397941	0.302199	0.256559	-0.221536	0.133282	-0.103363	0.084277	-0.0582372	0.0887046	0.0638442	0.120184	0.0663206	0.232527
BiB a	unadjusted	rs10865954	T	C	0.669634	-0.436436	0.495803	-0.0705708	0.339416	0.290746	0.180965	0.0297335	0.110874	-0.0225685	0.11599	0.0688995	0.160064	0.165686	0.318458
BiB a	unadjusted	rs10947428	C	T	0.00212585	-213.966	19955.1	-233.53	20250	-2.1915	5.39408	0.000497305	0.844076	1.07847	0.655534	0.930466	0.810306	-223.308	13109.1
BiB a	unadjusted	rs10947690	G	A	0.263401	0.787179	0.402042	0.378285	0.284239	-0.0239883	0.157634	-0.109364	0.102432	-0.201438	0.110516	0.0735759	0.140028	-0.0562584	0.281641
BiB a	unadjusted	rs11075253	C	A	0.71125	-0.2735	0.426948	-0.249362	0.284752	0.0433844	0.154335	0.0468018	0.0972193	0.0920199	0.103226	0.0989827	0.141175	-0.235879	0.257747
BiB a	unadjusted	rs11167642	T	C	0.823282	0.311469	0.530307	0.241156	0.358754	0.29756	0.183882	0.141182	0.110984	0.141518	0.118056	0.123631	0.160708	-0.025165	0.292967
BiB a	unadjusted	rs113092074	T	C	0.0538605	0.361445	1.12158	0.882791	0.629464	-0.323221	0.438828	-0.201421	0.271284	-0.0189533	0.272659	-0.354252	0.418642	0.36582	0.619219
BiB a	unadjusted	rs113851554	T	G	0.0600935	-3.23413	3.14147	-0.749152	0.771758	-0.142885	0.298557	0.123651	0.179031	0.240751	0.18072	0.0164675	0.262341	0.142664	0.463013
BiB a	unadjusted	rs11605348	G	A	0.544983	0.317306	0.439335	0.195637	0.286624	-0.174038	0.141519	-0.257018	0.0911146	0.0100179	0.0958426	0.0662377	0.130838	0.289728	0.257366
BiB a	unadjusted	rs117037340	A	G	0.999303	169.253	19084.9	213.848	19317.7	217.183	11299.5	0.412983	1.56823	0.195651	1.52209	196.058	6864.15	212.128	18272
BiB a	unadjusted	rs118166957	T	C	0.177406	-0.143467	0.561502	-0.237189	0.390198	-0.238689	0.193965	-0.0279376	0.117706	-0.150032	0.127175	0.169587	0.161174	0.543237	0.281912
BiB a	unadjusted	rs12310246	A	G	0.253801	0.250802	0.417218	-0.493416	0.343441	-0.0304078	0.152235	-0.0659654	0.0973433	0.0919934	0.0986925	-0.125463	0.142621	0.478479	0.248503
BiB a	unadjusted	rs12411886	C	A	0.917611	0.721306	1.00229	-0.670304	0.397209	-0.0386635	0.243198	0.0860308	0.165353	-0.104607	0.165479	0.0533981	0.242364	-0.606356	0.363121
BiB a	unadjusted	rs12534945	C	T	0.750485	-0.490971	0.557287	-0.117425	0.389696	-0.15798	0.193742	-0.0109857	0.126914	0.0549568	0.135381	-0.063042	0.182669	-0.485773	0.33316
BiB a	unadjusted	rs12635614	A	G	0.537619	0.775642	0.441666	-0.0815416	0.272842	-0.0436385	0.13742	0.0142692	0.0882509	-0.0351251	0.0925225	-0.0450423	0.126468	0.43112	0.253271
BiB a	unadjusted	rs1285875	G	C	0.250068	0.302388	0.409421	-0.315686	0.323112	0.0621541	0.147228	-0.09332	0.0983874	-0.00232376	0.101674	-0.125671	0.142431	0.475624	0.241616
BiB a	unadjusted	rs12912299	C	T	0.523138	0.0907952	0.413757	-0.255309	0.27244	-0.110208	0.13844	0.0737519	0.0881759	0.0516408	0.0928332	0.213366	0.127256	-0.47416	0.250939
BiB a	unadjusted	rs12927360	G	A	0.569677	-0.644648	0.406823	0.0546565	0.273247	-0.0110187	0.135828	0.0283326	0.086721	-0.0275145	0.0903497	0.00662587	0.124455	-0.199056	0.24243
BiB a	unadjusted	rs12951067	T	C	0.487908	-0.351107	0.403835	0.331128	0.273958	-0.193108	0.136774	0.0279302	0.087325	0.0417705	0.0919451	0.225743	0.125519	-0.303745	0.244308
BiB a	unadjusted	rs13010288	G	T	0.872874	0.573141	0.717187	0.180461	0.405734	0.10272	0.20086	0.121094	0.126744	0.0891414	0.134671	-0.156336	0.16796	0.104768	0.356999
BiB a	unadjusted	rs13138995	A	G	0.388376	-0.0896667	0.394167	-0.00214236	0.265191	0.145519	0.133234	-0.0115772	0.0861393	-0.00327538	0.0899329	-0.0849921	0.123979	0.177774	0.234297
BiB a	unadjusted	rs13189678	T	C	0.12494	0.43136	0.508099	-0.492869	0.472377	0.0891416	0.189373	0.112796	0.121838	0.136311	0.128101	0.0191102	0.180521	0.0598009	0.341647
BiB a	unadjusted	rs150483923	C	A	0.77892	-0.830662	0.384883	-0.295066	0.285588	-0.0155014	0.158125	0.0310743	0.101214	0.164313	0.109951	-0.247761	0.135203	0.838593	0.37439
BiB a	unadjusted	rs1533992	T	A	0.0814201	-0.32443	0.920246	0.420756	0.45477	0.35816	0.24238	-0.121515	0.178451	-0.295995	0.196963	-0.489986	0.294618	-0.494185	0.575658
BiB a	unadjusted	rs159058	C	A	0.314626	-0.297305	0.44427	0.397017	0.26445	-0.214585	0.146624	0.026706	0.0904856	0.231595	0.0917552	0.13072	0.126859	-0.793977	0.302663
BiB a	unadjusted	rs171697	G	C	0.327398	0.291095	0.394055	-0.692624	0.332625	-0.210106	0.144175	0.11168	0.088451	-0.0102164	0.0940619	-0.220531	0.134426	-0.0662133	0.251099
BiB a	unadjusted	rs1731951	T	A	0.564243	-0.317255	0.404962	-0.0666678	0.273617	0.0474492	0.137162	0.00958121	0.0880641	-0.00503088	0.0924109	-0.0349083	0.126452	-0.364235	0.241355
BiB a	unadjusted	rs17643634	C	T	0.838469	-0.0761755	0.575936	-0.370654	0.351043	0.072702	0.200143	-0.168417	0.122133	0.060798	0.133369	-0.272839	0.167991	-0.24243	0.325644
BiB a	unadjusted	rs176647	A	C	0.402874	-0.999042	0.478989	-0.119432	0.26611	-0.159764	0.132876	0.0127029	0.0850134	-0.112894	0.0903092	-0.0683199	0.123535	0.337279	0.227797
BiB a	unadjusted	rs1925113	A	G	0.424371	-0.515751	0.413784	-0.105553	0.261676	-0.0631694	0.131264	0.0945946	0.0829247	0.220557	0.0874741	-0.0424482	0.120698	-0.0927866	0.232861
BiB a	unadjusted	rs1927898	C	T	0.252211	0.105668	0.414417	0.0450574	0.286593	-0.0507638	0.148308	-0.00149571	0.0941354	0.0979877	0.098651	0.223802	0.130296	0.423492	0.24252
BiB a	unadjusted	rs2116290	A	G	0.346182	0.411551	0.406464	-0.494798	0.308638	0.0302051	0.143321	0.0675494	0.0908574	0.118139	0.0953813	-0.216473	0.135217	0.275604	0.247182
BiB a	unadjusted	rs2239923	T	C	0.303061	0.15571	0.402627	0.090953	0.269137	0.0098673	0.13962	0.146587	0.0875471	0.0298858	0.0935427	0.0668088	0.126152	0.461277	0.231182
BiB a	unadjusted	rs2286729	A	G	0.0114711	4.3343	4.68094	-0.101364	4.79548	-0.254194	2.61287	1.8344	1.36791	-1.4262	1.73804	-1.1447	2.39573	2.84582	3.51337
BiB a	unadjusted	rs2344121	A	G	0.52767	0.193194	0.39865	-0.382846	0.265703	0.0691824	0.133047	-0.0754087	0.0846961	-0.0369425	0.0890867	-0.0555962	0.121984	0.00979005	0.232966
BiB a	unadjusted	rs2406916	G	C	0.335901	0.147622	0.413203	-0.387497	0.30281	-0.00672042	0.143218	0.0788699	0.0904454	0.14572	0.093893	0.197829	0.127726	0.299693	0.246743
BiB a	unadjusted	rs28576953	C	T	0.800119	-0.30249	0.436171	0.241997	0.345252	-0.37214	0.149886	-0.084699	0.101806	0.155208	0.113662	-0.034461	0.147345	0.334326	0.321662
BiB a	unadjusted	rs28611339	T	G	0.129311	-0.669251	0.740568	0.325192	0.36766	-0.0143938	0.200014	-0.173887	0.133065	-0.162251	0.13844	-0.293746	0.200418	0.0729535	0.347777
BiB a	unadjusted	rs34967082	A	G	0.416845	0.30718	0.379905	-0.195247	0.267998	-0.315958	0.138473	-0.00337548	0.0845078	0.065897	0.0883814	0.106039	0.120585	0.498235	0.232223
BiB a	unadjusted	rs35084376	C	G	0.0676871	0.882344	0.741294	0.717483	0.518685	-0.0193815	0.329997	0.0786756	0.203404	0.186085	0.206119	0.337038	0.267056	-0.860592	0.780906
BiB a	unadjusted	rs356179	G	C	0.658546	0.248065	0.422782	0.287564	0.283857	0.185892	0.140551	0.0298742	0.0878096	0.110455	0.0936961	-0.0355366	0.124542	0.0333388	0.245547
BiB a	unadjusted	rs35717469	A	G	0.818741	-0.0985418	0.506324	-0.215302	0.317193	0.152199	0.179495	0.0808429	0.111746	0.0355252	0.11596	-0.136195	0.153026	-0.162115	0.29035
BiB a	unadjusted	rs3774751	G	T	0.535519	0.159584	0.42509	0.213603	0.285513	-0.0775433	0.142739	0.092547	0.0918983	0.0176634	0.0964427	0.0128641	0.131853	0.251709	0.256765
BiB a	unadjusted	rs3923809	A	G	0.698554	0.228325	0.439978	0.0682873	0.282843	0.117883	0.145058	-0.0421727	0.089712	-0.115778	0.0928439	-0.259961	0.125039	-0.0673863	0.249818
BiB a	unadjusted	rs406761	T	G	0.638537	-0.632689	0.387193	-0.225588	0.265889	-0.00808376	0.136687	-0.11507	0.0853547	-0.0279757	0.0903686	-0.0162574	0.124532	-0.230573	0.2369
BiB a	unadjusted	rs4073582	G	A	0.486675	-0.471267	0.555618	0.435859	0.37839	-0.0698933	0.186256	-0.321833	0.11865	0.100406	0.124653	0.188435	0.171474	-0.32373	0.329131
BiB a	unadjusted	rs4499118	A	G	0.393308	0.16174	0.377415	0.284854	0.253294	-0.194099	0.13531	-0.0221818	0.0841645	0.108894	0.0870768	-0.0863894	0.120872	-0.198516	0.239711
BiB a	unadjusted	rs4711416	T	G	0.079898	-0.773063	1.0374	-0.187517	0.518216	0.231822	0.220693	0.0109896	0.153458	0.0868298	0.154665	-0.244022	0.24262	0.126176	0.402592
BiB a	unadjusted	rs4838018	C	T	0.858282	0.227751	0.628918	0.278648	0.425319	-0.228113	0.187248	0.132197	0.129129	-0.199041	0.125365	-0.0939057	0.173896	0.918545	0.502104
BiB a	unadjusted	rs4887111	A	G	0.617287	-0.0623117	0.406868	0.273157	0.277673	-0.0431871	0.134271	-0.0310939	0.0863316	-0.0498714	0.091004	0.295978	0.129864	-0.0265619	0.238298
BiB a	unadjusted	rs4981170	G	A	0.810085	0.648255	0.610491	0.12689	0.350039	-0.228387	0.160509	-0.030161	0.108456	-0.23976	0.108581	-0.399203	0.140772	-0.143978	0.292354
BiB a	unadjusted	rs56097173	T	C	0.679405	0.474844	0.449689	-0.513018	0.260977	0.104287	0.141678	0.0986482	0.0901759	-0.0869121	0.0921901	0.162281	0.131265	0.277212	0.261976
BiB a	unadjusted	rs57314044	T	G	0.211828	-1.27938	0.754276	-0.192353	0.342189	-0.10533	0.169402	-0.301244	0.111883	-0.0883367	0.112364	-0.0406707	0.152388	-0.929962	0.394596
BiB a	unadjusted	rs58475265	C	T	0.175663	0.463937	0.471817	-0.108147	0.372718	0.00958891	0.177698	-0.00371758	0.114785	-0.0684242	0.122719	0.0584078	0.164057	-0.0767914	0.321304
BiB a	unadjusted	rs62158206	T	C	0.778997	0.0230468	0.491536	-0.0111602	0.321559	-0.166411	0.158747	-0.0402681	0.103567	-0.119759	0.106566	0.118556	0.152971	0.0861423	0.297796
BiB a	unadjusted	rs671985	G	A	0.55693	0.284407	0.409375	0.238755	0.270313	0.257231	0.136833	0.0912588	0.0856735	-0.0600771	0.0894569	0.30255	0.125738	0.298689	0.240683
BiB a	unadjusted	rs6803184	A	G	0.329456	0.338231	0.395041	-0.226705	0.289158	0.170185	0.137331	-0.106373	0.0902344	0.0554342	0.0945709	-0.00160331	0.128938	0.241672	0.243704
BiB a	unadjusted	rs6855246	G	A	0.0924405	1.09102	0.521392	0.172112	0.446532	0.0320726	0.240773	-0.127735	0.15717	0.422393	0.14233	-0.271452	0.243864	0.819025	0.323243
BiB a	unadjusted	rs7026534	T	G	0.300374	0.0343056	0.41837	-0.221465	0.294644	0.0770473	0.140891	0.0122694	0.0905817	0.0223731	0.0956084	0.0942691	0.128378	-0.119969	0.26217
BiB a	unadjusted	rs7044885	G	C	0.533971	-0.149794	0.403615	0.014494	0.277397	0.0867298	0.140589	0.0699188	0.0893624	0.0796611	0.0927291	0.161278	0.128549	-0.237886	0.249182
BiB a	unadjusted	rs715338	A	G	0.579396	0.646996	0.427142	-0.265211	0.261473	-0.00518463	0.133508	-0.127618	0.0848405	-0.0594886	0.0891981	0.0765656	0.12303	-0.191762	0.234361
BiB a	unadjusted	rs7183988	G	T	0.454558	0.273494	0.476052	-0.112992	0.317875	0.115165	0.161732	-0.0236782	0.103358	0.0600895	0.107607	-0.249631	0.147618	-0.208646	0.288019
BiB a	unadjusted	rs7217547	C	G	0.784277	-0.652031	0.422453	0.453081	0.374255	0.106701	0.170754	-0.236883	0.101773	0.037295	0.111278	0.0268126	0.152516	0.515893	0.345764
BiB a	unadjusted	rs73201933	T	A	0.498546	-0.57465	0.399865	0.0285123	0.260871	0.272295	0.133291	0.122752	0.0845902	0.0480597	0.0894474	-0.183011	0.1217	-0.276211	0.236617
BiB a	unadjusted	rs7337692	T	C	0.296641	-0.494231	0.464512	0.224429	0.27477	0.12805	0.140077	0.224117	0.0889965	0.116346	0.0948804	0.207115	0.127661	0.281974	0.244584
BiB a	unadjusted	rs7338774	G	A	0.351276	-0.3678	0.438026	0.127172	0.262663	0.0387459	0.135462	-0.103028	0.0881345	0.143768	0.0897963	0.251117	0.121401	-0.169507	0.248346
BiB a	unadjusted	rs7428918	G	A	0.732287	-1.06644	0.397113	-0.27983	0.279259	0.011029	0.149318	-0.0100225	0.0952519	0.210635	0.104275	0.0883434	0.139731	-0.351329	0.248179
BiB a	unadjusted	rs755837	G	A	0.159158	-0.982057	0.759661	0.42572	0.309412	0.0922972	0.176427	-0.0420204	0.115283	0.107192	0.116248	0.209037	0.154764	0.733824	0.267097
BiB a	unadjusted	rs7581704	C	G	0.73932	0.409185	0.506686	-0.274005	0.283707	0.0216123	0.151139	-0.0793891	0.0952168	-0.0926352	0.0994064	-0.109649	0.135246	0.213482	0.280181
BiB a	unadjusted	rs76540488	G	A	0.154124	0.345131	0.596897	-0.232834	0.483704	0.0953149	0.221844	0.0323126	0.143481	0.0931377	0.146307	-0.143017	0.214216	0.421404	0.355578
BiB a	unadjusted	rs77641763	T	C	0.107466	-0.547084	0.90964	0.0322086	0.52388	-0.0373289	0.264608	-0.132418	0.176942	0.0468929	0.178689	-0.0327568	0.246358	-0.321087	0.513081
BiB a	unadjusted	rs7872863	C	T	0.297789	0.416728	0.413801	-0.046032	0.299338	0.0273554	0.149842	0.0724307	0.0948374	-0.0588943	0.102404	-0.09228	0.140464	0.619879	0.24909
BiB a	unadjusted	rs7974321	C	T	0.164447	0.165936	0.559939	-0.0471213	0.396539	-0.142745	0.206208	-0.00790963	0.127586	0.172566	0.131192	0.058986	0.180494	-0.420198	0.39235
BiB a	unadjusted	rs876114	T	G	0.837611	0.0795553	0.539993	-0.0947268	0.339922	-0.0912917	0.174311	0.0404776	0.114514	0.00795687	0.121093	0.0390686	0.165928	0.161279	0.332385
BiB a	unadjusted	rs8766	C	T	0.386054	-0.616583	0.444958	-0.0669483	0.269011	-0.151805	0.137721	-0.0864939	0.0863422	0.0705522	0.089216	-0.153611	0.1257	0.100264	0.236595
BiB a	unadjusted	rs9563886	C	T	0.381633	0.0595194	0.396788	0.102422	0.259112	-0.248271	0.138654	-0.0559402	0.0852889	0.213061	0.0879991	-0.149407	0.1242	0.231937	0.232573
BiB a	unadjusted	rs9931543	T	C	0.727364	0.378146	0.483739	0.00127082	0.299718	0.276792	0.159932	-0.0975664	0.0947972	-0.0554352	0.100225	0.0395296	0.139542	-0.274949	0.258984
BiB a	unadjusted	rs9941245	G	T	0.193588	-0.774007	0.620329	0.0633261	0.318543	-0.232322	0.175067	-0.0563321	0.106196	0.236287	0.10587	-0.00253975	0.151544	-0.0389546	0.295971
MoBa a	unadjusted	rs1031654	C	A	0.211	0.106	0.038	0.055	0.242	-0.133	0.17	-0.088	0.043	-0.061	0.075	0.065	0.109	0.01	0.071
MoBa a	unadjusted	rs10789340	G	A	0.638	-0.035	0.033	-0.146	0.204	-0.075	0.138	0.005	0.036	-0.002	0.063	0.093	0.097	0.021	0.061
MoBa a	unadjusted	rs10800992	T	C	0.442	-0.033	0.032	-0.237	0.203	-0.251	0.137	0.036	0.035	-0.015	0.06	0.003	0.091	0.012	0.058
MoBa a	unadjusted	rs10865954	T	C	0.323	0.073	0.033	0.352	0.204	-0.111	0.146	-0.006	0.037	-0.083	0.065	0.045	0.097	-0.074	0.063
MoBa a	unadjusted	rs10947428	C	T	0.208	-0.081	0.039	-0.304	0.267	-0.146	0.172	-0.058	0.044	0.117	0.072	0.219	0.107	0.011	0.072
MoBa a	unadjusted	rs10947690	G	A	0.285	-0.028	0.035	-0.217	0.234	-0.127	0.155	0.057	0.039	0.012	0.067	-0.06	0.103	-0.032	0.065
MoBa a	unadjusted	rs11075253	C	A	0.711	-0.05	0.035	-0.141	0.216	-0.157	0.145	0.042	0.039	0.047	0.068	0.171	0.106	0.001	0.065
MoBa a	unadjusted	rs11167642	T	C	0.827	-0.026	0.041	-0.018	0.261	0.114	0.185	0.062	0.047	0.021	0.08	0.023	0.122	0.011	0.077
MoBa a	unadjusted	rs113092074	T	C	0.139	-0.096	0.046	-0.019	0.285	-0.396	0.225	0.005	0.05	-0.263	0.095	-0.179	0.14	0.158	0.079
MoBa a	unadjusted	rs113851554	T	G	0.049	0.045	0.071	-0.073	0.463	-0.278	0.342	-0.083	0.083	-0.27	0.156	-0.183	0.23	0.052	0.131
MoBa a	unadjusted	rs11605348	G	A	0.643	0.018	0.033	-0.072	0.206	0.007	0.14	0.045	0.037	0.08	0.063	-0.102	0.094	0.073	0.061
MoBa a	unadjusted	rs117037340	A	G	0.974	0.048	0.1	-0.469	0.516	-0.532	0.342	0.215	0.117	-0.104	0.178	0.284	0.321	0.2	0.198
MoBa a	unadjusted	rs118166957	T	C	0.158	-0.106	0.044	-0.037	0.275	0.054	0.18	0.011	0.048	0.057	0.082	-0.072	0.128	0.081	0.078
MoBa a	unadjusted	rs12310246	A	G	0.191	0.037	0.04	0.161	0.242	0.392	0.154	0.004	0.044	-0.047	0.077	0.418	0.104	0.101	0.072
MoBa a	unadjusted	rs12411886	C	A	0.914	-0.092	0.055	-0.151	0.339	0.01	0.242	0.188	0.066	0.101	0.112	-0.113	0.157	0.057	0.106
MoBa a	unadjusted	rs12534945	C	T	0.761	-0.017	0.036	-0.226	0.22	-0.034	0.155	-0.015	0.041	-0.136	0.068	0.185	0.112	0.084	0.069
MoBa a	unadjusted	rs12635614	A	G	0.531	0.026	0.032	0.154	0.204	0.009	0.134	0.069	0.035	0.049	0.061	0.028	0.092	0.042	0.059
MoBa a	unadjusted	rs1285875	G	C	0.243	0.055	0.036	0.083	0.228	-0.059	0.157	0.038	0.04	-0.057	0.071	-0.015	0.107	0.061	0.067
MoBa a	unadjusted	rs12912299	C	T	0.5	-0.002	0.031	0.027	0.199	-0.235	0.135	0.024	0.035	-0.013	0.06	0.014	0.091	-0.065	0.058
MoBa a	unadjusted	rs12927360	G	A	0.582	0.021	0.032	-0.087	0.199	0.241	0.14	0.048	0.035	-0.02	0.061	0.077	0.093	0.05	0.059
MoBa a	unadjusted	rs12951067	T	C	0.443	-0.004	0.032	0.051	0.2	0.024	0.135	0.029	0.035	0.064	0.061	0.068	0.092	-0.044	0.059
MoBa a	unadjusted	rs13010288	G	T	0.847	-0.026	0.044	0.109	0.293	-0.112	0.181	0.07	0.05	-0.098	0.082	0.121	0.133	0.119	0.084
MoBa a	unadjusted	rs13138995	A	G	0.363	0.043	0.033	0.44	0.201	-0.204	0.145	0.018	0.036	-0.09	0.063	0.071	0.094	-0.011	0.061
MoBa a	unadjusted	rs13189678	T	C	0.122	0.049	0.047	0.356	0.266	0.092	0.198	0.058	0.052	0.025	0.091	0.216	0.128	0.003	0.088
MoBa a	unadjusted	rs150483923	C	A	0.763	0.122	0.037	-0.441	0.209	0.015	0.156	-0.018	0.041	0	0.071	0.042	0.108	0.043	0.069
MoBa a	unadjusted	rs1533992	T	A	0.046	0.017	0.074	-0.188	0.516	-0.178	0.343	0.025	0.083	-0.114	0.152	-0.247	0.242	-0.161	0.149
MoBa a	unadjusted	rs159058	C	A	0.327	0.022	0.033	0.11	0.207	-0.337	0.152	0.047	0.037	-0.012	0.064	-0.091	0.099	0.044	0.061
MoBa a	unadjusted	rs171697	G	C	0.318	-0.002	0.034	0.08	0.21	0.023	0.143	-0.032	0.038	0.121	0.063	-0.104	0.1	0.12	0.061
MoBa a	unadjusted	rs1731951	T	A	0.526	-0.052	0.031	-0.024	0.198	0.114	0.135	-0.003	0.035	0.032	0.06	0.073	0.091	-0.077	0.058
MoBa a	unadjusted	rs17643634	C	T	0.844	0.034	0.043	-0.123	0.26	0.258	0.199	-0.073	0.047	0.061	0.085	-0.091	0.122	0.045	0.081
MoBa a	unadjusted	rs176647	A	C	0.415	-0.028	0.032	0.093	0.201	-0.052	0.136	0.051	0.035	0.088	0.061	0.126	0.092	-0.05	0.059
MoBa a	unadjusted	rs1925113	A	G	0.41	0	0.032	0.106	0.202	-0.046	0.137	-0.045	0.036	-0.041	0.061	-0.045	0.093	-0.075	0.06
MoBa a	unadjusted	rs1927898	C	T	0.243	-0.019	0.037	-0.183	0.247	-0.115	0.162	-0.003	0.041	-0.065	0.071	-0.073	0.108	0.006	0.068
MoBa a	unadjusted	rs2116290	A	G	0.365	-0.013	0.033	-0.037	0.206	0.121	0.137	0.036	0.036	0.014	0.062	0.128	0.093	0.044	0.06
MoBa a	unadjusted	rs2239923	T	C	0.265	0.041	0.035	0.389	0.207	-0.061	0.154	0.035	0.039	0.007	0.068	0.023	0.103	-0.031	0.066
MoBa a	unadjusted	rs2286729	A	G	0.087	0.029	0.056	0.198	0.334	0.139	0.231	0.032	0.061	0.223	0.098	0.232	0.147	-0.198	0.112
MoBa a	unadjusted	rs2344121	A	G	0.534	-0.016	0.032	-0.305	0.2	-0.074	0.135	0.064	0.035	0.062	0.061	-0.011	0.092	-0.082	0.058
MoBa a	unadjusted	rs2406916	G	C	0.311	-0.003	0.034	-0.115	0.22	0.116	0.142	-0.061	0.038	-0.111	0.066	0.125	0.096	-0.029	0.063
MoBa a	unadjusted	rs28576953	C	T	0.787	0.05	0.038	-0.188	0.228	-0.045	0.16	0.018	0.043	-0.04	0.073	0.245	0.121	-0.061	0.07
MoBa a	unadjusted	rs28611339	T	G	0.119	-0.004	0.048	-0.041	0.308	-0.065	0.209	-0.079	0.05	0.101	0.089	0.034	0.138	0.01	0.089
MoBa a	unadjusted	rs34967082	A	G	0.407	0.003	0.032	-0.228	0.208	0.028	0.136	0.004	0.036	0.081	0.061	-0.078	0.094	0.074	0.059
MoBa a	unadjusted	rs35084376	C	G	0.057	0.114	0.066	-0.159	0.465	-0.1	0.301	-0.131	0.079	0.094	0.126	-0.259	0.222	0.324	0.111
MoBa a	unadjusted	rs356179	G	C	0.684	0	0.034	-0.075	0.213	0.039	0.145	-0.023	0.037	-0.001	0.065	-0.051	0.097	0.037	0.063
MoBa a	unadjusted	rs35717469	A	G	0.802	-0.058	0.039	-0.158	0.236	-0.028	0.165	-0.025	0.044	0.301	0.083	0.036	0.115	-0.017	0.072
MoBa a	unadjusted	rs3774751	G	T	0.512	-0.016	0.032	-0.071	0.2	0.091	0.135	0.013	0.035	-0.113	0.06	0.02	0.092	0.051	0.058
MoBa a	unadjusted	rs3923809	A	G	0.663	-0.001	0.033	0.077	0.215	-0.112	0.139	-0.036	0.037	-0.054	0.063	-0.01	0.096	0.002	0.061
MoBa a	unadjusted	rs406761	T	G	0.627	0	0.032	0.124	0.21	-0.269	0.135	-0.07	0.036	0.088	0.063	0.16	0.096	0.067	0.061
MoBa a	unadjusted	rs4073582	G	A	0.647	0.04	0.033	0.077	0.211	-0.072	0.139	0.052	0.037	-0.068	0.063	0.085	0.097	0.017	0.061
MoBa a	unadjusted	rs4499118	A	G	0.414	0	0.032	0.053	0.201	-0.05	0.137	0.011	0.036	0.026	0.062	0.02	0.093	-0.101	0.06
MoBa a	unadjusted	rs4711416	T	G	0.077	-0.006	0.059	0.116	0.348	0.237	0.226	-0.026	0.066	-0.07	0.116	-0.18	0.184	-0.16	0.116
MoBa a	unadjusted	rs4838018	C	T	0.87	0.055	0.047	-0.16	0.282	0.271	0.221	0.073	0.053	0.066	0.091	0.223	0.146	-0.071	0.084
MoBa a	unadjusted	rs4887111	A	G	0.59	-0.016	0.032	-0.158	0.202	-0.129	0.136	0.002	0.036	0.021	0.062	0.083	0.094	0.014	0.06
MoBa a	unadjusted	rs4981170	G	A	0.822	0.041	0.041	-0.27	0.238	-0.165	0.166	0.029	0.046	0.031	0.079	0.091	0.122	0.035	0.077
MoBa a	unadjusted	rs56097173	T	C	0.651	0.032	0.033	0.02	0.21	-0.124	0.139	0.014	0.037	0.056	0.064	-0.044	0.095	0.024	0.061
MoBa a	unadjusted	rs57314044	T	G	0.194	0.032	0.039	-0.143	0.262	-0.213	0.18	-0.032	0.045	0.016	0.077	0.016	0.116	0.05	0.073
MoBa a	unadjusted	rs58475265	C	T	0.15	0.065	0.044	0.255	0.264	-0.222	0.206	0.038	0.049	0.045	0.083	-0.116	0.134	0.202	0.077
MoBa a	unadjusted	rs62158206	T	C	0.782	-0.013	0.038	0.297	0.263	0.005	0.163	-0.034	0.042	-0.004	0.073	-0.003	0.11	0.059	0.071
MoBa a	unadjusted	rs671985	G	A	0.559	-0.007	0.031	-0.184	0.199	0.106	0.136	0.091	0.035	-0.082	0.06	-0.004	0.092	0.049	0.058
MoBa a	unadjusted	rs6803184	A	G	0.323	0.038	0.033	-0.065	0.217	0.094	0.142	0.038	0.037	-0.051	0.065	0.045	0.097	-0.006	0.062
MoBa a	unadjusted	rs6855246	G	A	0.047	0.12	0.072	-0.169	0.513	-0.593	0.414	-0.024	0.083	-0.055	0.146	-0.368	0.255	0.134	0.128
MoBa a	unadjusted	rs7026534	T	G	0.295	-0.006	0.035	0.097	0.217	-0.06	0.15	-0.035	0.039	-0.045	0.067	-0.19	0.105	-0.022	0.064
MoBa a	unadjusted	rs7044885	G	C	0.552	-0.014	0.031	-0.187	0.198	-0.029	0.133	0.004	0.035	0.011	0.06	0.008	0.091	-0.024	0.058
MoBa a	unadjusted	rs715338	A	G	0.606	0.013	0.032	0.227	0.208	-0.063	0.135	-0.022	0.035	-0.016	0.061	0.035	0.093	0.002	0.059
MoBa a	unadjusted	rs7183988	G	T	0.531	0.018	0.031	-0.115	0.197	0.009	0.133	-0.137	0.035	0.027	0.06	0.025	0.091	0.048	0.058
MoBa a	unadjusted	rs7217547	C	G	0.822	-0.044	0.04	0.131	0.271	0.26	0.191	0.075	0.046	-0.026	0.078	-0.094	0.115	-0.034	0.075
MoBa a	unadjusted	rs73201933	T	A	0.519	0.017	0.032	0.181	0.203	0.168	0.135	-0.018	0.035	-0.003	0.06	0.006	0.092	-0.038	0.058
MoBa a	unadjusted	rs7337692	T	C	0.313	-0.019	0.034	0.047	0.211	-0.315	0.153	0.062	0.037	0.015	0.065	0.018	0.098	0.069	0.062
MoBa a	unadjusted	rs7338774	G	A	0.33	0.022	0.033	-0.128	0.218	0.087	0.141	0.015	0.037	0.074	0.063	0.068	0.096	0.106	0.061
MoBa a	unadjusted	rs7428918	G	A	0.728	-0.008	0.035	-0.297	0.212	-0.089	0.148	0.065	0.04	0.09	0.069	0.023	0.103	-0.013	0.065
MoBa a	unadjusted	rs755837	G	A	0.167	-0.023	0.042	-0.418	0.309	0.014	0.179	0.048	0.046	0.03	0.08	-0.059	0.125	-0.039	0.079
MoBa a	unadjusted	rs7581704	C	G	0.757	0.051	0.037	-0.164	0.221	0.075	0.159	0.023	0.041	0.095	0.071	0.201	0.111	-0.028	0.067
MoBa a	unadjusted	rs76540488	G	A	0.101	0.038	0.052	-1.671	0.713	0.237	0.207	0.047	0.057	0.025	0.099	0.013	0.151	0.036	0.095
MoBa a	unadjusted	rs7872863	C	T	0.267	0.03	0.035	-0.087	0.23	-0.083	0.154	0.009	0.04	0.016	0.068	0.135	0.101	-0.001	0.066
MoBa a	unadjusted	rs7974321	C	T	0.187	-0.042	0.04	0.037	0.252	-0.01	0.171	-0.08	0.045	0.05	0.076	-0.039	0.117	-0.096	0.076
MoBa a	unadjusted	rs876114	T	G	0.838	-0.038	0.042	-0.168	0.257	-0.237	0.17	-0.003	0.047	-0.033	0.081	-0.089	0.12	0.079	0.081
MoBa a	unadjusted	rs8766	C	T	0.391	-0.009	0.032	0.3	0.202	0.125	0.136	0.014	0.036	-0.041	0.062	-0.02	0.094	0.059	0.059
MoBa a	unadjusted	rs9563886	C	T	0.416	0.055	0.032	0.184	0.2	0.199	0.134	0.059	0.035	0.03	0.061	0.139	0.092	0.013	0.059
MoBa a	unadjusted	rs9931543	T	C	0.742	0.045	0.036	0.378	0.253	-0.066	0.15	0.023	0.04	-0.096	0.067	-0.069	0.103	0.008	0.067
MoBa a	unadjusted	rs9941245	G	T	0.156	0.078	0.043	-0.569	0.337	0.066	0.181	0.026	0.048	-0.192	0.089	0.084	0.123	0.065	0.079
ALSPAC	adjusted	rs1031654	C	A	0.205082	0.0189436	0.0766313	-0.196735	0.371485	0.236729	0.376059	0.0507784	0.0796605	0.0425382	0.128237	-0.0773336	0.144039	-0.2822	0.243568
ALSPAC	adjusted	rs10789340	G	A	0.603812	0.0200977	0.0633753	-0.111163	0.298339	0.192988	0.326179	0.0170028	0.066466	-0.0257105	0.107333	-0.235824	0.117554	-0.174992	0.194388
ALSPAC	adjusted	rs10800992	T	C	0.445652	-0.0241147	0.0616998	-0.405938	0.301276	0.365225	0.321426	-0.0219367	0.0650952	-0.106192	0.106353	-0.0548364	0.115497	0.269963	0.188405
ALSPAC	adjusted	rs10865954	T	C	0.345409	-0.0596306	0.0648922	0.303749	0.299551	0.00498551	0.328019	-0.0107653	0.0677633	-0.116706	0.110051	-0.0281641	0.120855	-0.090239	0.198214
ALSPAC	adjusted	rs10947428	C	T	0.221657	0.129917	0.0746653	0.127512	0.34908	0.0507918	0.418149	0.0443071	0.0784844	0.0891098	0.124097	0.103058	0.13576	0.0732902	0.232305
ALSPAC	adjusted	rs10947690	G	A	0.259313	0.0321086	0.0704264	0.0424928	0.343797	-0.318147	0.381382	-0.0521814	0.0739732	-0.172908	0.122242	0.0270587	0.13058	-0.235043	0.219678
ALSPAC	adjusted	rs11075253	C	A	0.703642	0.090064	0.0682399	0.200424	0.331152	0.599858	0.382531	-0.0723107	0.0704411	-0.152137	0.113572	-0.0746153	0.12323	-0.100417	0.203774
ALSPAC	adjusted	rs11167642	T	C	0.830454	0.0200478	0.0820022	-0.0677923	0.415597	-0.832028	0.384362	-0.0574729	0.0854114	0.055274	0.137797	-0.0348229	0.152617	0.415246	0.285458
ALSPAC	adjusted	rs113092074	T	C	0.147843	-0.0419022	0.0880163	0.858765	0.356375	0.117241	0.435272	0.027632	0.0909456	-0.162693	0.153602	0.0774991	0.156384	-0.591847	0.301624
ALSPAC	adjusted	rs113851554	T	G	0.0573647	-0.161188	0.143023	1.0404	0.542314	-1.42439e-05	0.740181	0.0571101	0.147548	0.201772	0.228569	-0.00624305	0.268834	-0.18869	0.45467
ALSPAC	adjusted	rs11605348	G	A	0.65897	0.0154156	0.0659316	0.0502577	0.319111	0.0211861	0.335688	0.0199606	0.0693002	0.0294203	0.111304	0.198017	0.126328	-0.0987819	0.19894
ALSPAC	adjusted	rs117037340	A	G	0.967251	-0.0172575	0.201457	1.15232	1.2875	-0.136719	0.914501	0.0317779	0.21118	-0.297011	0.316614	0.264935	0.417285	0.740681	0.794488
ALSPAC	adjusted	rs118166957	T	C	0.165643	-0.079652	0.0852772	0.560286	0.371497	0.430193	0.416811	0.189228	0.0863978	0.28227	0.135845	0.179391	0.151698	-0.679308	0.323374
ALSPAC	adjusted	rs12310246	A	G	0.238388	-0.019945	0.0711312	-0.0965909	0.337228	0.493609	0.347515	0.0197138	0.0743251	0.0928531	0.119985	0.0617396	0.130859	0.0662281	0.211201
ALSPAC	adjusted	rs12411886	C	A	0.923778	0.114124	0.118934	-0.9975	0.454171	-0.238708	0.566903	-0.0648525	0.120258	0.298028	0.202499	-0.0561939	0.21433	0.0637616	0.348577
ALSPAC	adjusted	rs12534945	C	T	0.757959	0.0385242	0.0746494	0.281308	0.369953	0.219195	0.397472	-0.0392134	0.0786084	0.0142992	0.129798	0.257754	0.146967	-0.0309637	0.223652
ALSPAC	adjusted	rs12635614	A	G	0.522363	-0.0408177	0.0621335	-0.689695	0.305922	0.0296521	0.320393	0.0139721	0.0650979	-0.0969089	0.104839	-0.0881318	0.114906	-0.326877	0.190342
ALSPAC	adjusted	rs1285875	G	C	0.257919	-0.0151688	0.0708731	0.502957	0.323593	0.570447	0.34709	-0.0712896	0.0748843	0.0726936	0.119278	0.147217	0.129533	0.405714	0.205411
ALSPAC	adjusted	rs12912299	C	T	0.503642	0.118868	0.0618323	0.678116	0.309883	0.05389	0.320787	-0.0182462	0.0647634	-0.143107	0.104959	0.0531646	0.115229	-0.0699349	0.188858
ALSPAC	adjusted	rs12927360	G	A	0.587277	-0.0362261	0.0620681	-0.068772	0.28941	-0.145633	0.316115	-0.0117181	0.0648587	-0.136222	0.105045	-0.0395437	0.115231	-0.0813219	0.186668
ALSPAC	adjusted	rs12951067	T	C	0.46562	0.00127084	0.062578	0.00360636	0.294519	-0.397371	0.331771	0.158471	0.0658384	0.0659643	0.107399	0.0420657	0.116653	-0.149174	0.192267
ALSPAC	adjusted	rs13010288	G	T	0.861294	0.302245	0.0927833	0.287904	0.46406	1.45265	0.768522	0.0498849	0.0941822	-0.0496584	0.147862	7.20656e-05	0.165204	0.064104	0.271135
ALSPAC	adjusted	rs13138995	A	G	0.388763	0.0165141	0.0627186	0.0118779	0.301273	0.0823364	0.33174	0.00588154	0.0662648	0.150079	0.105611	0.05664	0.117156	-0.209257	0.199457
ALSPAC	adjusted	rs13189678	T	C	0.145032	0.0879082	0.0868746	-0.221746	0.486208	0.666319	0.395751	-0.0175735	0.0943396	0.158866	0.146911	-0.108358	0.164723	0.34656	0.259154
ALSPAC	adjusted	rs150483923	C	A	0.776829	-0.0574455	0.073728	0.132408	0.347227	-0.304306	0.361782	-0.0743404	0.0772862	-0.110079	0.123127	-0.05417	0.135118	-0.169585	0.222914
ALSPAC	adjusted	rs1533992	T	A	0.0587783	-0.103151	0.142016	-1.09856	0.73102	0.58799	0.587223	-0.00654547	0.145839	0.317374	0.220812	0.123671	0.258237	1.10892	0.32775
ALSPAC	adjusted	rs159058	C	A	0.297438	-0.102228	0.0685055	-0.26755	0.345841	0.237091	0.351662	-0.0457019	0.0712884	0.0330805	0.113542	0.331184	0.122012	0.424929	0.197553
ALSPAC	adjusted	rs171697	G	C	0.335304	0.0330979	0.0656924	-0.259067	0.328338	-0.156486	0.347355	0.000394129	0.0689917	-0.0532674	0.111638	-0.167414	0.124248	-0.0262467	0.203819
ALSPAC	adjusted	rs1731951	T	A	0.545728	0.0694791	0.0621272	0.034378	0.29512	-0.470655	0.32438	0.0397037	0.0649414	-0.132753	0.104094	-0.122327	0.114619	0.0410261	0.18941
ALSPAC	adjusted	rs17643634	C	T	0.823062	0.059342	0.0840682	0.612156	0.492613	0.676042	0.488625	-0.104952	0.0867951	0.0352331	0.144034	-0.00778384	0.157446	-0.173073	0.255414
ALSPAC	adjusted	rs176647	A	C	0.398693	0.0172787	0.0634624	0.691721	0.312028	0.0351234	0.327171	-0.0240934	0.0665474	-0.0892762	0.107929	-0.0302713	0.11835	0.218545	0.190585
ALSPAC	adjusted	rs1925113	A	G	0.430053	0.0589962	0.0618295	-0.201637	0.298748	-0.265225	0.335207	-0.0568307	0.06528	0.112056	0.105222	0.0401366	0.115624	0.133188	0.189806
ALSPAC	adjusted	rs1927898	C	T	0.256867	-0.0360765	0.0706102	-0.110599	0.343731	0.310306	0.342456	-0.0874126	0.0747389	-0.0356859	0.122186	-0.348499	0.138336	0.171181	0.216502
ALSPAC	adjusted	rs2116290	A	G	0.366141	-0.0370653	0.0647777	-0.277421	0.320177	0.22358	0.329623	0.0783199	0.0676576	-0.00514279	0.110418	-0.0584858	0.120703	-0.0231137	0.19969
ALSPAC	adjusted	rs2239923	T	C	0.28557	0.0244738	0.0677038	0.0922587	0.317411	0.180055	0.342054	-0.0657687	0.0716599	-0.0274206	0.116531	-0.123549	0.128764	-0.19006	0.214213
ALSPAC	adjusted	rs2286729	A	G	0.0867615	0.00578394	0.10813	0.14053	0.468404	-0.367838	0.528994	-0.0159652	0.113923	0.256297	0.181327	-0.057096	0.202386	-0.323798	0.383168
ALSPAC	adjusted	rs2344121	A	G	0.52679	-0.0891786	0.0611075	-0.48551	0.290497	-0.0485387	0.315455	-0.0258554	0.0644105	0.108983	0.104918	0.195739	0.114626	0.20103	0.188914
ALSPAC	adjusted	rs2406916	G	C	0.341326	0.0871936	0.0649053	0.216876	0.308905	-0.430677	0.368347	0.000529714	0.0686215	0.0660267	0.111553	-0.126683	0.123898	0.0333562	0.201846
ALSPAC	adjusted	rs28576953	C	T	0.796105	0.0128895	0.0807348	-0.280144	0.372937	0.0193367	0.432114	-0.0183924	0.0840382	-0.0619869	0.134747	0.0275136	0.152884	-0.121224	0.234814
ALSPAC	adjusted	rs28611339	T	G	0.127622	-0.0300186	0.0910712	-0.144433	0.448924	-0.72833	0.533174	-0.00147415	0.0968856	0.0168077	0.158512	0.207083	0.167637	-0.342548	0.302072
ALSPAC	adjusted	rs34967082	A	G	0.41547	0.0992163	0.062376	0.350774	0.298718	-0.264594	0.330114	0.0182833	0.0656014	0.0921695	0.104944	-0.0529585	0.116829	0.0325222	0.192377
ALSPAC	adjusted	rs35084376	C	G	0.0685239	-0.0334986	0.124232	0.563213	0.569081	0.934642	0.5172	0.066919	0.129449	-0.00818324	0.221631	0.179586	0.214652	-0.269755	0.378728
ALSPAC	adjusted	rs356179	G	C	0.678141	0.0537531	0.0666801	-0.0444441	0.311812	-0.090983	0.331947	-0.00918987	0.0698978	0.0317044	0.11347	-0.122905	0.122624	0.140377	0.206628
ALSPAC	adjusted	rs35717469	A	G	0.802885	-0.0847786	0.0783905	-0.564414	0.352864	0.465314	0.48546	0.0957986	0.083665	-0.0898064	0.132566	-0.0466472	0.142768	0.0494654	0.241998
ALSPAC	adjusted	rs3774751	G	T	0.540385	0.150765	0.0624245	0.399258	0.30503	-0.365514	0.322714	0.0692133	0.0655107	0.0274177	0.105692	0.0303827	0.115624	-0.312727	0.191911
ALSPAC	adjusted	rs3923809	A	G	0.698231	0.0229391	0.0672263	-0.116805	0.32388	0.477974	0.368041	-0.0364487	0.0698286	0.00955806	0.114706	-0.0615743	0.123289	-0.218357	0.198752
ALSPAC	adjusted	rs406761	T	G	0.62234	-0.0708261	0.0639905	0.21209	0.320934	0.361922	0.346023	0.114896	0.0678205	-0.218763	0.106973	0.179709	0.120603	0.0486806	0.195127
ALSPAC	adjusted	rs4073582	G	A	0.63946	-0.0522255	0.0648208	0.356242	0.314505	-0.0522401	0.328599	0.0249496	0.0679698	-0.093802	0.109246	0.0581831	0.120438	0.124608	0.202384
ALSPAC	adjusted	rs4499118	A	G	0.401395	0.00655508	0.0634602	-0.218695	0.306246	0.305044	0.326027	0.030508	0.0665783	0.0492811	0.108226	-0.069107	0.118069	0.140607	0.192058
ALSPAC	adjusted	rs4711416	T	G	0.0840172	-0.0676164	0.111757	0.5286	0.424183	-0.0553463	0.537087	-0.104534	0.118391	-0.0392684	0.19038	-0.150229	0.21321	0.0820117	0.333008
ALSPAC	adjusted	rs4838018	C	T	0.866258	-0.123928	0.0888065	0.0066489	0.489876	0.675226	0.5433	-0.184621	0.0935979	-0.149721	0.15255	0.0424045	0.171843	-0.166111	0.260181
ALSPAC	adjusted	rs4887111	A	G	0.620163	-0.0149409	0.063053	0.543956	0.317897	0.378219	0.340331	0.0120598	0.0665917	-0.0757765	0.107521	0.0111587	0.117588	-0.171422	0.192469
ALSPAC	adjusted	rs4981170	G	A	0.809165	0.0257056	0.0793098	-0.280333	0.326632	0.583296	0.437138	-0.0852251	0.0816927	-0.156804	0.129633	-0.195036	0.142191	0.049321	0.249108
ALSPAC	adjusted	rs544978	A	C	0.708912	0.0529998	0.0683647	0.873616	0.37487	0.348882	0.384696	-0.0109396	0.0716335	-0.0509242	0.116301	0.153276	0.130011	-0.202064	0.208701
ALSPAC	adjusted	rs56097173	T	C	0.685956	0.019124	0.0672283	-0.0978892	0.319175	0.544762	0.401008	-0.0486362	0.0700706	0.0265824	0.114243	-0.0663936	0.12441	0.327796	0.213155
ALSPAC	adjusted	rs57314044	T	G	0.217042	-0.0371636	0.0748131	0.108012	0.334661	-0.686715	0.43301	-0.169702	0.0810502	0.133922	0.125491	-0.1412	0.143729	-0.189751	0.235701
ALSPAC	adjusted	rs58475265	C	T	0.1581	0.0104981	0.0852783	0.1035	0.41076	-0.497902	0.494605	-0.00517795	0.0890945	0.1237	0.140704	0.0479987	0.156906	-0.0757268	0.258543
ALSPAC	adjusted	rs62158206	T	C	0.782368	0.0862268	0.0759003	0.0869857	0.350581	-0.422308	0.364685	0.0987894	0.080763	0.33785	0.139867	0.236084	0.145204	-0.219051	0.220064
ALSPAC	adjusted	rs671985	G	A	0.550361	0.0583962	0.0620099	0.18802	0.300301	-0.302706	0.321203	-0.0490939	0.0650089	-0.0494185	0.105403	0.0283701	0.114926	-0.0554629	0.188193
ALSPAC	adjusted	rs6803184	A	G	0.329319	0.00466353	0.066526	-0.0625555	0.329226	0.192641	0.336423	0.059087	0.0696718	-0.0598436	0.113666	-0.0955388	0.124977	0.140073	0.20066
ALSPAC	adjusted	rs6855246	G	A	0.078073	-0.188349	0.121719	-0.780814	0.810946	-0.06165	0.697916	-0.116054	0.127433	-0.261077	0.217859	-0.00862322	0.214014	-0.349046	0.376441
ALSPAC	adjusted	rs7026534	T	G	0.301281	0.0657238	0.0659255	-0.227663	0.322395	0.468589	0.326658	-0.11128	0.0700211	-0.269533	0.116464	-0.103756	0.124385	0.174688	0.198338
ALSPAC	adjusted	rs7044885	G	C	0.550408	-0.0955549	0.06249	0.132345	0.296972	-0.211773	0.321767	0.0390335	0.0651429	0.0627859	0.106293	0.086547	0.115501	-0.179911	0.188994
ALSPAC	adjusted	rs715338	A	G	0.572759	-0.0318557	0.0621074	0.113774	0.295104	-0.0203003	0.317061	0.0907112	0.065753	-0.254268	0.105637	-0.0757628	0.115328	0.221445	0.192101
ALSPAC	adjusted	rs7183988	G	T	0.525569	0.0710841	0.0630856	0.176736	0.298368	0.185325	0.328059	0.0174256	0.0660534	0.0257006	0.107469	0.0997458	0.117324	0.0405014	0.192875
ALSPAC	adjusted	rs7217547	C	G	0.803866	0.0884651	0.0788899	-0.113555	0.386079	-0.586317	0.385567	0.112935	0.0837618	0.138903	0.134581	0.110775	0.148219	-0.0100813	0.245178
ALSPAC	adjusted	rs73201933	T	A	0.48672	-0.133884	0.0605826	0.0264207	0.284304	0.44686	0.315729	-0.000750359	0.063571	-0.182053	0.103599	-0.249477	0.113509	0.0880051	0.185406
ALSPAC	adjusted	rs7337692	T	C	0.298768	0.00571802	0.0669698	0.295255	0.310236	-0.194185	0.347463	0.0140086	0.0705944	-0.0441707	0.114718	0.00367173	0.124513	0.191397	0.201936
ALSPAC	adjusted	rs7338774	G	A	0.339754	0.136263	0.0642575	-0.0390546	0.313106	0.120557	0.328511	-0.125075	0.0681245	0.0817498	0.108747	-0.175071	0.121081	-0.169863	0.198229
ALSPAC	adjusted	rs7428918	G	A	0.725213	0.00515433	0.0706176	-0.114029	0.336971	-0.457032	0.344699	0.0677895	0.0752217	-0.0135396	0.122285	0.0077473	0.129851	-0.37141	0.206618
ALSPAC	adjusted	rs755837	G	A	0.163484	0.020574	0.0828707	-0.196959	0.419358	0.0914639	0.444576	0.0185973	0.0873619	-0.194849	0.144933	0.0997894	0.153942	-0.37595	0.28306
ALSPAC	adjusted	rs7581704	C	G	0.74962	0.0836968	0.071015	0.86684	0.407208	0.218026	0.399238	0.0395304	0.0746402	0.191466	0.124213	0.129851	0.132945	-0.184239	0.209911
ALSPAC	adjusted	rs76540488	G	A	0.111004	0.0348123	0.0993402	0.555318	0.451326	-0.46878	0.606158	0.053389	0.103778	0.142947	0.162576	0.343854	0.176139	0.48922	0.285874
ALSPAC	adjusted	rs77641763	T	C	0.130402	0.15799	0.162868	-1.04455	1.0665	1.06473	0.707158	0.136775	0.17091	0.205527	0.282799	-0.135645	0.32699	0.333517	0.465876
ALSPAC	adjusted	rs7872863	C	T	0.279803	0.0837418	0.0688746	-0.254505	0.346513	-0.368685	0.398091	0.0842736	0.072037	-0.00582117	0.120142	-0.0123509	0.128734	0.366332	0.208393
ALSPAC	adjusted	rs7974321	C	T	0.192678	0.0282957	0.0793953	0.285941	0.381787	0.53677	0.367238	0.00160008	0.0824784	0.101559	0.129133	0.0816923	0.144275	0.0317097	0.241068
ALSPAC	adjusted	rs876114	T	G	0.847205	0.113967	0.0879017	0.450591	0.432358	-0.0927435	0.465853	0.0296131	0.0912489	-0.169303	0.144812	0.129965	0.166879	0.46816	0.289734
ALSPAC	adjusted	rs8766	C	T	0.380686	-0.0187889	0.0627355	-0.351229	0.304133	-0.280922	0.328469	0.0946229	0.0655085	0.0182599	0.107376	-0.0157858	0.117408	0.167302	0.187013
ALSPAC	adjusted	rs9563886	C	T	0.398754	-0.0245558	0.0643061	-0.494483	0.317301	-0.589022	0.360357	0.0378711	0.0673922	-0.0759549	0.109904	-0.104172	0.119638	0.00259551	0.195355
ALSPAC	adjusted	rs9931543	T	C	0.744376	0.0286757	0.0718429	0.245881	0.367834	0.463436	0.40054	0.0877121	0.0757976	-0.0347881	0.122287	-0.178665	0.128954	0.383973	0.241968
ALSPAC	adjusted	rs9941245	G	T	0.189135	0.102308	0.077948	-0.522157	0.429376	-0.879767	0.494607	0.0582345	0.0819637	0.182879	0.130136	0.30522	0.137038	-0.0896149	0.256691
BiB	adjusted	rs1031654	C	A	0.196779	0.0729098	0.661823	0.120011	0.561588	-0.218714	0.249028	0.238438	0.149793	0.215199	0.1634	0.693393	0.244455	0.179545	0.361837
BiB	adjusted	rs10789340	G	A	0.630364	-0.380643	0.556391	0.552901	0.474613	0.131227	0.194092	0.148294	0.127125	0.0465539	0.138253	-0.151021	0.205374	-0.19984	0.307022
BiB	adjusted	rs10800992	T	C	0.442884	0.883507	0.605583	0.396063	0.431209	-0.202068	0.187795	-0.153507	0.123785	0.0109581	0.132421	0.270264	0.206431	0.232831	0.312416
BiB	adjusted	rs10865954	T	C	0.659946	-0.017332	0.674681	-0.141781	0.522545	0.386554	0.232099	-0.00128081	0.14311	0.0855067	0.157479	0.183192	0.247134	0.422752	0.385587
BiB	adjusted	rs10947428	C	T	0.0006469	-214.32	27132	-212.145	26335	-228.836	9817.99	-232.458	9742.31	-212.105	9694.99	-218.568	16136.2	-219.686	16597.2
BiB	adjusted	rs10947690	G	A	0.264003	0.170675	0.5955	0.202992	0.458832	0.0889269	0.207436	-0.0295166	0.137742	-0.270361	0.155018	0.116971	0.226661	-0.261166	0.365753
BiB	adjusted	rs11075253	C	A	0.713747	0.225567	0.666489	-0.954533	0.489117	0.109299	0.217126	0.000397619	0.137284	0.329369	0.154711	0.0783531	0.241333	-0.408538	0.325762
BiB	adjusted	rs11167642	T	C	0.820674	0.458683	0.849919	0.626635	0.664984	0.357117	0.259692	-0.0066394	0.15332	0.0920735	0.172888	0.899011	0.334219	-0.0173441	0.380634
BiB	adjusted	rs113092074	T	C	0.0546226	1.31986	1.13005	1.27127	0.848028	-0.297187	0.525305	-0.39456	0.36258	-0.141413	0.355791	-0.141226	0.585388	0.496585	0.671806
BiB	adjusted	rs113851554	T	G	0.056442	-287.122	29149.3	-1.13806	1.09571	0.10524	0.371843	0.307656	0.243237	0.150793	0.25834	-0.62512	0.556073	0.127739	0.633124
BiB	adjusted	rs11605348	G	A	0.545782	0.810735	0.666548	-0.341376	0.476122	-0.212947	0.199431	-0.169277	0.132359	-0.101885	0.143355	0.309985	0.225795	0.234803	0.33562
BiB	adjusted	rs117037340	A	G	0.999164	214.015	34553.9	218.383	19613.3	223.265	12688.3	0.120532	1.53176	-0.0529478	1.47921	213.077	13091.1	223.759	20311.1
BiB	adjusted	rs118166957	T	C	0.178585	0.494297	0.665004	-0.435381	0.743352	0.0286881	0.250352	-0.106121	0.166277	0.0108564	0.177866	0.239418	0.265762	0.443347	0.364726
BiB	adjusted	rs12310246	A	G	0.24252	0.542687	0.59628	-0.303103	0.51449	-0.133136	0.212672	-0.0319044	0.137044	0.229487	0.142098	-0.228617	0.246197	0.479682	0.323049
BiB	adjusted	rs12411886	C	A	0.912695	0.0830182	1.15408	-0.822877	0.694575	-0.264431	0.315055	-0.0578271	0.219382	-0.364266	0.225337	0.15775	0.374499	-0.840649	0.471096
BiB	adjusted	rs12534945	C	T	0.752372	-0.502986	0.775524	-1.28141	0.541515	-0.2146	0.249708	-0.168785	0.164951	0.172624	0.182392	0.240007	0.291325	-0.508839	0.403608
BiB	adjusted	rs12635614	A	G	0.538208	1.00403	0.674803	0.312461	0.48161	0.0512567	0.196914	0.0877604	0.129117	-0.00546652	0.138875	0.0078777	0.21421	0.180333	0.328053
BiB	adjusted	rs1285875	G	C	0.255566	0.576488	0.558432	-0.744777	0.548026	-0.000621985	0.209068	-0.121825	0.141658	-0.112576	0.148933	-0.31384	0.239678	0.641038	0.3159
BiB	adjusted	rs12912299	C	T	0.517305	0.244546	0.630654	-0.413299	0.458842	-0.290552	0.195461	0.00388556	0.126716	0.0866001	0.137824	0.0498233	0.210922	-0.252247	0.322407
BiB	adjusted	rs12927360	G	A	0.569488	-0.6413	0.588572	-0.181915	0.438653	-0.19175	0.18905	-0.0408345	0.123359	-0.0763215	0.132361	-0.0977153	0.206379	0.00873751	0.315446
BiB	adjusted	rs12951067	T	C	0.48558	-0.449563	0.578907	0.552918	0.439709	-0.2	0.190773	-0.123354	0.123006	0.050352	0.133011	-0.000208042	0.203221	-0.206495	0.315441
BiB	adjusted	rs13010288	G	T	0.86779	0.839781	0.87747	-0.0579241	0.630782	0.247838	0.29347	0.0505274	0.176945	0.093376	0.197675	-0.147433	0.302559	0.353799	0.472412
BiB	adjusted	rs13138995	A	G	0.390849	-0.852126	0.633797	-0.443847	0.46395	-0.0321614	0.187965	0.0615319	0.122972	-0.0246697	0.133318	-0.327671	0.212105	0.260531	0.306632
BiB	adjusted	rs13189678	T	C	0.123518	0.873625	0.691249	-0.428438	0.69996	0.34378	0.259522	0.139548	0.18315	-0.0425445	0.20542	0.343822	0.295978	0.313483	0.423552
BiB	adjusted	rs150483923	C	A	0.784205	-1.2567	0.619842	-0.706939	0.459315	-0.134233	0.223766	0.0879449	0.150851	0.251121	0.168487	-0.206824	0.232498	0.304356	0.42048
BiB	adjusted	rs1533992	T	A	0.0813747	-1.00583	1.68679	0.732048	0.604761	0.311392	0.321085	-0.164759	0.236171	-0.262602	0.259235	-0.376157	0.407197	-0.448786	0.623496
BiB	adjusted	rs159058	C	A	0.312035	-0.0446551	0.650317	0.839483	0.452509	-0.273259	0.210101	-0.21977	0.135787	0.193688	0.135767	0.248414	0.21408	-1.48929	0.47514
BiB	adjusted	rs171697	G	C	0.33035	-0.0209237	0.651207	-2.08381	0.708064	-0.369671	0.209383	-0.100692	0.131019	-0.29083	0.145654	-0.307879	0.226694	-0.56695	0.359034
BiB	adjusted	rs1731951	T	A	0.560957	-0.119847	0.594527	0.0539512	0.455202	0.0851648	0.19428	-0.0113601	0.127025	0.0405971	0.137123	-0.122652	0.211386	-0.408545	0.31733
BiB	adjusted	rs17643634	C	T	0.834663	0.740991	0.850424	-0.02188	0.648798	0.0272803	0.272074	-0.217144	0.171716	0.0583719	0.193188	-0.533721	0.268639	-0.370876	0.423614
BiB	adjusted	rs176647	A	C	0.404353	-1.43294	0.725007	-0.300909	0.45781	0.0131776	0.186513	0.109432	0.122201	-0.130359	0.133882	-0.297414	0.209766	0.415503	0.303657
BiB	adjusted	rs1925113	A	G	0.43031	-0.710723	0.647876	-0.368751	0.454161	0.0317554	0.182867	0.0306385	0.12123	0.174635	0.130197	-0.467483	0.212633	0.232805	0.302137
BiB	adjusted	rs1927898	C	T	0.250943	0.0375661	0.646109	0.375423	0.480785	-0.149902	0.213082	-0.118261	0.140685	0.271666	0.143513	0.182352	0.22273	0.406072	0.330672
BiB	adjusted	rs2116290	A	G	0.350027	0.662712	0.580089	-0.167012	0.481913	0.112601	0.200895	-0.0243712	0.131117	0.0642445	0.140416	-0.352896	0.229176	0.0229785	0.33255
BiB	adjusted	rs2239923	T	C	0.297116	0.325856	0.580199	0.0974157	0.445224	-0.0475368	0.193944	0.197813	0.126622	-0.0299466	0.137016	0.128611	0.210865	0.677951	0.307828
BiB	adjusted	rs2286729	A	G	0.0116712	0.3236	9.60242	2.8428	6.2598	-1.78168	3.8226	1.36089	2.03683	-0.768095	2.3376	-2.48623	3.97367	2.65261	4.32374
BiB	adjusted	rs2344121	A	G	0.527628	-0.269652	0.603055	0.145343	0.453849	0.154728	0.188504	-0.128659	0.123225	-0.122012	0.133898	0.123455	0.207331	-0.0611572	0.309735
BiB	adjusted	rs2406916	G	C	0.339838	0.344824	0.629683	-0.577207	0.498713	0.110912	0.198913	0.102011	0.131275	0.184864	0.138886	0.46934	0.212314	0.0477248	0.325869
BiB	adjusted	rs28576953	C	T	0.795943	-0.406023	0.669714	0.355361	0.580834	-0.418832	0.213156	0.0442384	0.14867	0.136944	0.168131	0.206981	0.262917	0.664485	0.443747
BiB	adjusted	rs28611339	T	G	0.127466	-0.401414	0.921819	0.00477954	0.670111	-0.175459	0.291666	-0.38051	0.208631	-0.0779699	0.203399	-0.277709	0.327366	-0.602465	0.499881
BiB	adjusted	rs34967082	A	G	0.413383	-0.131546	0.579275	-0.679285	0.487374	-0.37676	0.194114	0.124053	0.122057	0.117543	0.131023	0.184371	0.202184	0.493079	0.300362
BiB	adjusted	rs35084376	C	G	0.0659973	1.93862	0.811092	1.46582	0.650487	0.393645	0.364055	0.229284	0.258548	0.0446312	0.277558	0.595717	0.360814	-0.75817	0.810003
BiB	adjusted	rs356179	G	C	0.672305	1.1512	0.733948	0.912567	0.518382	0.29009	0.197656	-0.0159218	0.12839	0.208724	0.140546	-0.29525	0.20764	0.118193	0.326159
BiB	adjusted	rs35717469	A	G	0.816146	-0.458277	0.664949	-0.605373	0.50157	0.229766	0.244482	0.18997	0.15684	-0.0140571	0.166322	-0.356426	0.244796	0.309198	0.39853
BiB	adjusted	rs3774751	G	T	0.529757	0.222865	0.624406	0.943879	0.494736	-0.122922	0.203471	0.0279992	0.129892	0.125805	0.14158	-0.15138	0.218125	0.375773	0.336912
BiB	adjusted	rs3923809	A	G	0.698949	-0.0781479	0.658877	0.259427	0.498812	-0.0193986	0.205596	-0.0932002	0.130189	-0.00279045	0.139061	-0.195811	0.212659	0.24267	0.346363
BiB	adjusted	rs406761	T	G	0.644852	-0.598146	0.595108	-0.338132	0.446125	0.0659223	0.197951	0.00115395	0.126165	0.223764	0.138463	-0.308474	0.209584	-0.608721	0.319597
BiB	adjusted	rs4073582	G	A	0.482318	-1.41134	0.811849	0.815098	0.59712	-0.353966	0.254363	-0.268817	0.16387	0.0353596	0.175167	0.149283	0.271942	-0.278022	0.417583
BiB	adjusted	rs4499118	A	G	0.400728	0.00645435	0.563481	0.670344	0.441852	-0.198783	0.192297	-0.0743862	0.124489	0.09966	0.131023	0.0484671	0.204659	-0.179902	0.318377
BiB	adjusted	rs4711416	T	G	0.0794879	-0.946291	1.22027	-0.518752	0.850408	0.496961	0.304779	-0.0593513	0.218335	0.0882298	0.226379	-0.0332009	0.359423	0.487797	0.470383
BiB	adjusted	rs4838018	C	T	0.861792	-0.51109	0.779595	0.634975	0.713325	-0.0150989	0.293984	0.133202	0.185308	-0.305673	0.18543	-0.346058	0.281866	0.784012	0.617616
BiB	adjusted	rs4887111	A	G	0.612534	0.308322	0.60105	-0.405254	0.448118	-0.0384352	0.189532	-0.0721109	0.125351	0.00520819	0.13457	0.218972	0.217045	0.215323	0.324141
BiB	adjusted	rs4981170	G	A	0.815499	0.228031	0.785949	0.822207	0.66816	-0.188431	0.234769	0.00503974	0.159848	-0.217667	0.165159	-0.597171	0.235882	-0.719807	0.374856
BiB	adjusted	rs56097173	T	C	0.673922	-0.283906	0.621288	-0.207669	0.460168	-0.138511	0.200713	0.0378046	0.133782	-0.0302805	0.14	0.342144	0.230812	0.117308	0.345416
BiB	adjusted	rs57314044	T	G	0.209555	-0.582285	0.84788	-1.38342	0.836322	-0.113327	0.238569	-0.145777	0.153173	-0.0822409	0.163677	-0.147137	0.256809	-0.967591	0.499313
BiB	adjusted	rs58475265	C	T	0.177143	0.192149	0.744864	0.394104	0.551508	-0.126596	0.249926	0.0558302	0.162264	0.123172	0.171545	0.322757	0.260615	0.242143	0.409304
BiB	adjusted	rs62158206	T	C	0.77593	0.298932	0.744035	-0.348404	0.492509	-0.28573	0.216762	-0.0462589	0.148032	-0.142641	0.159064	0.162207	0.268142	-0.446027	0.373725
BiB	adjusted	rs671985	G	A	0.557736	0.288792	0.608276	-0.435738	0.425633	0.469207	0.194142	0.0369808	0.122036	-0.0561918	0.131727	0.335459	0.208606	0.35571	0.312638
BiB	adjusted	rs6803184	A	G	0.330404	0.380562	0.584885	0.289844	0.44926	0.0777551	0.19537	-0.0690763	0.126973	0.0920791	0.135857	0.21843	0.213021	0.167637	0.318202
BiB	adjusted	rs6855246	G	A	0.0923315	1.47327	0.74301	0.0808642	0.823927	0.168018	0.313045	-0.355956	0.2348	0.49549	0.203387	-0.719552	0.438423	1.0843	0.422634
BiB	adjusted	rs7026534	T	G	0.303908	-0.281175	0.596697	-0.238018	0.510517	-0.0815762	0.20168	0.0991937	0.128387	-0.0123695	0.142585	0.00459382	0.217803	-0.656587	0.363874
BiB	adjusted	rs7044885	G	C	0.534097	0.584945	0.663685	0.533923	0.480938	0.220286	0.197357	0.194855	0.130928	-0.0314798	0.13581	0.210754	0.216984	-0.389601	0.325172
BiB	adjusted	rs715338	A	G	0.577035	0.798409	0.622318	0.499818	0.442536	-0.118921	0.186245	-0.284058	0.121143	-0.0580476	0.129667	0.0621386	0.201707	-0.454209	0.310731
BiB	adjusted	rs7183988	G	T	0.458477	0.0642326	0.626668	0.136826	0.492487	0.128884	0.208763	-0.0756104	0.137596	0.0911636	0.147283	-0.446116	0.230811	-0.0670079	0.344561
BiB	adjusted	rs7217547	C	G	0.790094	-1.35145	0.64087	0.996847	0.696983	0.460646	0.255497	-0.248343	0.147908	0.156385	0.169033	0.182681	0.259651	0.432957	0.443004
BiB	adjusted	rs73201933	T	A	0.500822	-0.643747	0.608155	0.583025	0.441711	0.19861	0.187308	0.0616832	0.122153	0.0878194	0.131736	-0.243634	0.206488	-0.222569	0.309139
BiB	adjusted	rs7337692	T	C	0.29845	-0.36115	0.714113	-0.49309	0.510464	-0.17609	0.207966	0.201464	0.131369	0.215817	0.140981	0.161124	0.217453	0.862195	0.326503
BiB	adjusted	rs7338774	G	A	0.351078	-0.571954	0.678186	-0.00477845	0.464721	-0.013648	0.193575	-0.186634	0.130437	0.165954	0.135192	-0.0546043	0.212175	-0.485183	0.337867
BiB	adjusted	rs7428918	G	A	0.735485	-1.78975	0.68888	-0.00643824	0.504127	0.0663452	0.221156	0.0194357	0.146203	0.0705069	0.158209	0.242248	0.255126	-0.585938	0.342895
BiB	adjusted	rs755837	G	A	0.157345	-1.36318	1.16428	0.238737	0.511156	0.180548	0.24214	-0.284716	0.175276	0.0450846	0.173655	0.289966	0.250806	0.875764	0.364984
BiB	adjusted	rs7581704	C	G	0.734744	-0.0819238	0.683389	-0.127391	0.471715	0.0443484	0.216204	-0.0857646	0.13691	0.0523821	0.149196	-0.0484499	0.225978	0.803533	0.396159
BiB	adjusted	rs76540488	G	A	0.154879	-0.141043	0.79439	0.105159	0.732864	0.314598	0.291039	0.118575	0.199133	0.313942	0.201632	-0.160841	0.34232	0.544361	0.431014
BiB	adjusted	rs77641763	T	C	0.112938	0.457164	0.997807	-0.205231	0.78228	-0.035387	0.324781	-0.3344	0.236962	0.0660941	0.232504	-0.0151601	0.354431	-0.278365	0.568683
BiB	adjusted	rs7872863	C	T	0.299663	0.549214	0.611048	-0.0684899	0.482826	0.402546	0.207426	-0.0413175	0.137992	-0.203472	0.153715	-0.0577129	0.232207	0.694708	0.335844
BiB	adjusted	rs7974321	C	T	0.160849	-0.0458159	0.766249	0.502088	0.576605	0.133427	0.262104	-0.12931	0.174706	0.419154	0.180636	0.143427	0.28585	-0.093949	0.448368
BiB	adjusted	rs876114	T	G	0.832251	0.000790479	0.738644	0.571649	0.613757	-0.244368	0.244284	-0.0210343	0.168608	0.0165528	0.180777	0.283567	0.310814	-0.206914	0.405711
BiB	adjusted	rs8766	C	T	0.373558	0.729421	0.635059	-0.492261	0.465492	-0.112567	0.193159	-0.0869257	0.126094	0.0236333	0.133305	-0.387653	0.2167	0.192962	0.310943
BiB	adjusted	rs9563886	C	T	0.386523	0.546164	0.601896	-0.0658058	0.430699	-0.226289	0.193447	0.00304009	0.122518	0.344395	0.131518	-0.0336405	0.205365	0.205583	0.302599
BiB	adjusted	rs9931543	T	C	0.722978	0.570875	0.777353	0.617844	0.529825	0.224506	0.219883	-0.271304	0.134908	0.121512	0.150819	0.22289	0.236307	-0.178501	0.336843
BiB	adjusted	rs9941245	G	T	0.189299	-0.211609	0.874948	0.445583	0.514008	-0.050637	0.23863	-0.119539	0.155861	0.32571	0.160212	-0.173411	0.263797	-0.308525	0.394076
MoBa	adjusted	rs1031654	C	A	0.212	0.069	0.048	0.429	0.289	0.023	0.207	-0.069	0.055	-0.106	0.092	0.132	0.148	0.003	0.09
MoBa	adjusted	rs10789340	G	A	0.639	-0.015	0.041	-0.074	0.247	-0.001	0.174	-0.002	0.046	0.004	0.077	0.134	0.131	0.015	0.076
MoBa	adjusted	rs10800992	T	C	0.444	-0.02	0.04	-0.375	0.246	-0.388	0.172	0.039	0.044	-0.004	0.074	0.025	0.123	-0.003	0.074
MoBa	adjusted	rs10865954	T	C	0.325	0.067	0.042	0.527	0.252	-0.239	0.185	0.051	0.047	-0.028	0.079	0.124	0.132	0.026	0.079
MoBa	adjusted	rs10947428	C	T	0.207	-0.09	0.05	-0.203	0.326	-0.103	0.209	-0.04	0.055	0.04	0.089	0.32	0.149	-0.009	0.091
MoBa	adjusted	rs10947690	G	A	0.286	-0.034	0.045	0.086	0.277	-0.191	0.194	0.054	0.049	-0.029	0.082	-0.01	0.139	-0.078	0.083
MoBa	adjusted	rs11075253	C	A	0.712	-0.01	0.044	0.123	0.273	-0.08	0.185	0.036	0.049	0.029	0.083	0.289	0.143	0.009	0.082
MoBa	adjusted	rs11167642	T	C	0.829	-0.054	0.053	0.16	0.318	-0.026	0.234	0.069	0.059	-0.054	0.098	0.19	0.171	0.026	0.098
MoBa	adjusted	rs113092074	T	C	0.139	-0.074	0.058	0.501	0.332	-0.259	0.267	-0.028	0.064	-0.217	0.113	-0.073	0.183	0.133	0.102
MoBa	adjusted	rs113851554	T	G	0.05	0.099	0.089	-0.13	0.54	0.297	0.378	-0.042	0.103	-0.452	0.192	-0.216	0.312	0.008	0.163
MoBa	adjusted	rs11605348	G	A	0.642	-0.002	0.042	-0.179	0.247	-0.055	0.175	0.061	0.046	0.116	0.077	-0.06	0.127	0.023	0.077
MoBa	adjusted	rs117037340	A	G	0.974	0.1	0.129	-0.4	0.629	0.195	0.435	0.186	0.144	0.058	0.227	0.141	0.428	0.075	0.245
MoBa	adjusted	rs118166957	T	C	0.158	-0.077	0.055	0.19	0.319	0.033	0.225	0.016	0.06	0.048	0.1	-0.15	0.174	0.22	0.098
MoBa	adjusted	rs12310246	A	G	0.192	0.059	0.05	0.232	0.299	0.351	0.196	-0.001	0.056	-0.112	0.095	0.638	0.141	0.165	0.091
MoBa	adjusted	rs12411886	C	A	0.914	-0.051	0.071	-0.039	0.417	-0.043	0.31	0.154	0.082	0.219	0.138	-0.174	0.212	-0.047	0.13
MoBa	adjusted	rs12534945	C	T	0.761	-0.008	0.046	-0.317	0.268	-0.145	0.191	0.001	0.051	-0.168	0.084	0.189	0.15	0.144	0.088
MoBa	adjusted	rs12635614	A	G	0.533	-0.02	0.04	0.113	0.243	-0.105	0.169	0.082	0.044	0.052	0.074	0.036	0.124	-0.058	0.074
MoBa	adjusted	rs1285875	G	C	0.243	0.11	0.046	0.241	0.276	-0.095	0.198	0.15	0.05	-0.096	0.087	0.137	0.143	0.123	0.084
MoBa	adjusted	rs12912299	C	T	0.501	0.02	0.04	-0.009	0.243	-0.268	0.169	0.041	0.044	-0.015	0.073	-0.255	0.124	-0.016	0.073
MoBa	adjusted	rs12927360	G	A	0.581	-0.015	0.04	-0.094	0.245	0.306	0.176	0.055	0.044	-0.043	0.074	0.061	0.124	0.131	0.075
MoBa	adjusted	rs12951067	T	C	0.444	0.003	0.04	-0.149	0.248	0.029	0.172	0.003	0.045	0.045	0.075	0.076	0.125	-0.041	0.075
MoBa	adjusted	rs13010288	G	T	0.85	0.057	0.055	-0.047	0.344	-0.314	0.224	0.053	0.062	-0.163	0.099	-0.009	0.176	0.154	0.106
MoBa	adjusted	rs13138995	A	G	0.363	0.061	0.041	0.459	0.244	-0.217	0.178	-0.012	0.045	-0.13	0.077	0.16	0.126	-0.045	0.076
MoBa	adjusted	rs13189678	T	C	0.122	0.054	0.06	0.541	0.326	-0.115	0.258	0.006	0.067	-0.003	0.113	0.117	0.18	-0.002	0.112
MoBa	adjusted	rs150483923	C	A	0.764	0.141	0.047	-0.49	0.258	-0.031	0.196	-0.013	0.051	0.075	0.086	-0.038	0.145	-0.012	0.086
MoBa	adjusted	rs1533992	T	A	0.047	0.017	0.093	-0.501	0.67	-0.012	0.429	0.123	0.102	-0.177	0.183	-0.799	0.393	-0.073	0.182
MoBa	adjusted	rs159058	C	A	0.326	0.038	0.042	0.107	0.252	-0.235	0.186	0.059	0.046	-0.097	0.078	-0.188	0.133	0.111	0.077
MoBa	adjusted	rs171697	G	C	0.316	-0.019	0.043	0.152	0.26	-0.114	0.183	-0.024	0.047	0.123	0.078	-0.1	0.135	0.117	0.078
MoBa	adjusted	rs1731951	T	A	0.529	-0.035	0.04	-0.157	0.244	-0.053	0.169	-0.069	0.044	0.017	0.074	0.124	0.124	-0.062	0.073
MoBa	adjusted	rs17643634	C	T	0.845	0.054	0.055	-0.117	0.323	0.205	0.238	-0.048	0.059	0.027	0.102	-0.108	0.164	0.097	0.103
MoBa	adjusted	rs176647	A	C	0.414	-0.045	0.041	0.089	0.245	0.01	0.171	0.029	0.045	0.052	0.074	0.181	0.124	-0.081	0.075
MoBa	adjusted	rs1925113	A	G	0.41	-0.036	0.041	0.092	0.248	0.15	0.171	-0.068	0.045	-0.024	0.075	-0.056	0.126	0.007	0.075
MoBa	adjusted	rs1927898	C	T	0.243	-0.058	0.046	-0.503	0.31	-0.109	0.199	0.005	0.051	-0.154	0.087	-0.217	0.149	0.009	0.085
MoBa	adjusted	rs2116290	A	G	0.365	0.025	0.041	-0.112	0.252	0.187	0.172	0.006	0.046	0.063	0.076	0.091	0.127	0.145	0.076
MoBa	adjusted	rs2239923	T	C	0.266	0.041	0.045	0.392	0.257	-0.048	0.192	0.099	0.05	0.022	0.084	0.092	0.139	-0.125	0.084
MoBa	adjusted	rs2286729	A	G	0.087	0.032	0.072	0.445	0.389	0.214	0.294	-0.062	0.078	0.161	0.122	0.263	0.199	-0.176	0.142
MoBa	adjusted	rs2344121	A	G	0.533	-0.037	0.04	-0.19	0.242	-0.215	0.169	0.06	0.044	0.074	0.074	0.039	0.123	-0.072	0.073
MoBa	adjusted	rs2406916	G	C	0.31	-0.032	0.043	-0.049	0.27	0.114	0.178	-0.078	0.048	-0.077	0.08	0.014	0.132	-0.03	0.08
MoBa	adjusted	rs28576953	C	T	0.789	0.056	0.049	-0.265	0.281	-0.406	0.196	-0.006	0.054	-0.049	0.089	0.203	0.156	0.083	0.09
MoBa	adjusted	rs28611339	T	G	0.119	-0.055	0.062	0.11	0.37	-0.075	0.26	-0.015	0.069	0.151	0.11	-0.028	0.189	-0.077	0.113
MoBa	adjusted	rs34967082	A	G	0.407	0.018	0.041	-0.091	0.252	0.012	0.17	-0.006	0.045	0.082	0.075	-0.049	0.126	0.049	0.075
MoBa	adjusted	rs35084376	C	G	0.057	0.089	0.083	-0.149	0.533	-0.557	0.398	-0.073	0.096	0.232	0.153	0.073	0.273	0.246	0.145
MoBa	adjusted	rs356179	G	C	0.686	0.002	0.043	-0.021	0.263	0.017	0.183	-0.039	0.047	0.001	0.079	0.062	0.132	0.026	0.079
MoBa	adjusted	rs35717469	A	G	0.804	-0.082	0.049	-0.516	0.283	0.086	0.21	0.014	0.055	0.267	0.1	0.126	0.159	0.002	0.092
MoBa	adjusted	rs3774751	G	T	0.514	-0.002	0.04	-0.095	0.245	0.152	0.168	0.019	0.044	-0.074	0.073	0.173	0.124	0.059	0.073
MoBa	adjusted	rs3923809	A	G	0.663	-0.036	0.042	-0.059	0.258	-0.061	0.173	-0.041	0.046	0.018	0.078	0.006	0.13	0.068	0.078
MoBa	adjusted	rs406761	T	G	0.626	0	0.041	0.064	0.252	-0.274	0.17	-0.036	0.045	0.111	0.077	0.213	0.131	-0.041	0.076
MoBa	adjusted	rs4073582	G	A	0.648	0.043	0.042	-0.034	0.257	-0.063	0.174	0.033	0.046	0.002	0.077	0.146	0.131	0.031	0.077
MoBa	adjusted	rs4499118	A	G	0.414	-0.001	0.04	-0.084	0.245	-0.053	0.17	0.031	0.044	-0.025	0.075	0.078	0.125	-0.079	0.075
MoBa	adjusted	rs4711416	T	G	0.078	-0.017	0.075	0.143	0.429	0.426	0.281	0.074	0.082	-0.099	0.14	-0.265	0.248	-0.29	0.148
MoBa	adjusted	rs4838018	C	T	0.869	0.033	0.059	-0.327	0.329	0.522	0.292	0.042	0.066	0.115	0.11	0.439	0.198	-0.054	0.106
MoBa	adjusted	rs4887111	A	G	0.591	0.025	0.04	-0.316	0.244	-0.152	0.17	0.043	0.045	-0.072	0.075	-0.022	0.125	0.009	0.075
MoBa	adjusted	rs4981170	G	A	0.822	0.081	0.052	-0.38	0.291	-0.119	0.208	0.093	0.058	0.098	0.097	0.192	0.164	-0.05	0.096
MoBa	adjusted	rs56097173	T	C	0.65	0.03	0.042	-0.255	0.253	-0.333	0.174	0.022	0.046	0.045	0.078	-0.132	0.129	-0.077	0.077
MoBa	adjusted	rs57314044	T	G	0.195	0.008	0.051	-0.137	0.322	-0.306	0.225	-0.08	0.057	0.003	0.095	-0.065	0.161	0.126	0.092
MoBa	adjusted	rs58475265	C	T	0.15	0.108	0.055	0.464	0.312	-0.156	0.248	-0.007	0.061	-0.092	0.102	-0.077	0.182	0.12	0.1
MoBa	adjusted	rs62158206	T	C	0.783	0.013	0.048	0.165	0.307	-0.079	0.203	0.016	0.053	0	0.09	-0.013	0.147	0.136	0.091
MoBa	adjusted	rs671985	G	A	0.558	-0.002	0.04	-0.297	0.241	0.216	0.171	0.055	0.044	-0.011	0.074	0.01	0.124	0.057	0.074
MoBa	adjusted	rs6803184	A	G	0.323	0.036	0.043	0.237	0.264	0.189	0.178	0.014	0.047	-0.122	0.08	0.016	0.132	0.032	0.079
MoBa	adjusted	rs6855246	G	A	0.047	0.154	0.091	0.446	0.546	-0.509	0.46	-0.13	0.102	0.051	0.169	-0.268	0.335	0.244	0.16
MoBa	adjusted	rs7026534	T	G	0.294	-0.019	0.044	0.048	0.267	-0.021	0.188	-0.015	0.049	-0.006	0.081	-0.14	0.14	0.008	0.081
MoBa	adjusted	rs7044885	G	C	0.551	-0.074	0.04	-0.155	0.24	0.102	0.168	-0.027	0.044	-0.027	0.074	-0.028	0.123	-0.006	0.073
MoBa	adjusted	rs715338	A	G	0.607	-0.03	0.04	0.152	0.246	-0.219	0.167	-0.004	0.044	-0.042	0.074	0.058	0.125	-0.089	0.074
MoBa	adjusted	rs7183988	G	T	0.532	0.004	0.04	-0.053	0.241	-0.125	0.167	-0.139	0.044	0.077	0.074	0.162	0.124	0.041	0.073
MoBa	adjusted	rs7217547	C	G	0.822	-0.048	0.051	0.281	0.344	0.32	0.243	0.088	0.058	-0.019	0.095	-0.133	0.159	-0.093	0.094
MoBa	adjusted	rs73201933	T	A	0.52	-0.043	0.039	0.116	0.243	0.152	0.168	-0.056	0.044	-0.019	0.073	-0.152	0.123	-0.027	0.073
MoBa	adjusted	rs7337692	T	C	0.313	-0.014	0.043	0.082	0.257	-0.556	0.197	0.068	0.047	0.047	0.079	-0.004	0.132	0.116	0.078
MoBa	adjusted	rs7338774	G	A	0.331	0.039	0.042	-0.207	0.264	0.037	0.177	0.044	0.047	0.083	0.078	0.142	0.13	0.08	0.077
MoBa	adjusted	rs7428918	G	A	0.727	0.012	0.045	-0.461	0.26	-0.237	0.185	0.034	0.05	0.002	0.084	0.001	0.138	-0.064	0.083
MoBa	adjusted	rs755837	G	A	0.166	-0.033	0.053	-0.296	0.366	0.097	0.216	0.058	0.058	0.048	0.098	0.051	0.163	-0.078	0.101
MoBa	adjusted	rs7581704	C	G	0.755	0.041	0.046	-0.095	0.269	0.041	0.196	-0.026	0.051	0.035	0.087	0.147	0.147	0.013	0.085
MoBa	adjusted	rs76540488	G	A	0.1	0.082	0.066	-1.372	0.746	0.24	0.263	-0.007	0.073	0.025	0.122	-0.19	0.215	0.041	0.12
MoBa	adjusted	rs7872863	C	T	0.267	0.043	0.045	-0.007	0.282	-0.127	0.192	-0.009	0.05	0.13	0.082	0.215	0.136	0.087	0.082
MoBa	adjusted	rs7974321	C	T	0.187	-0.021	0.051	-0.171	0.305	-0.165	0.216	-0.119	0.057	0.035	0.093	0.095	0.156	-0.124	0.097
MoBa	adjusted	rs876114	T	G	0.838	-0.001	0.054	-0.126	0.315	-0.143	0.216	0.031	0.06	-0.035	0.099	0.033	0.17	0.103	0.102
MoBa	adjusted	rs8766	C	T	0.394	-0.002	0.041	0.365	0.247	0.16	0.173	-0.015	0.045	-0.027	0.076	-0.073	0.127	0.015	0.075
MoBa	adjusted	rs9563886	C	T	0.415	0.038	0.04	0.254	0.244	0.298	0.169	-0.018	0.044	-0.008	0.075	0.157	0.125	-0.06	0.075
MoBa	adjusted	rs9931543	T	C	0.742	0.069	0.045	0.549	0.301	-0.168	0.186	0.071	0.05	-0.079	0.082	-0.056	0.139	0.006	0.083
MoBa	adjusted	rs9941245	G	T	0.156	0.092	0.054	-0.7	0.4	0.18	0.226	0.04	0.06	-0.195	0.108	0.239	0.165	0.096	0.099
a SNP-outcome associations were meta-analysed using fixed-effects (with inverse variance weights), and then used in Steiger filtering.
Abbreviations: ALSPAC, Avon Longitudinal Study of Parents and Children; BiB, Born in Bradford; MoBa, Norwegian Mother and Child Cohort Study; NA, not applicable; OR, odds ratio; SE, standard error; SNP, single nucleotide polymorphisms; UKB, UK Biobank
