# Supplementary material for: Associations between insomnia and pregnancy and perinatal outcomes: Evidence from mendelian randomization and multivariable regression analyses
Source: PLoS Med. 2022 Sep 6;19(9):e1004090. doi: 10.1371/journal.pmed.1004090 (PMC9488815; doi:10.1371/journal.pmed.1004090)
Supplement: S6 Table — (XLSX) [file pmed.1004090.s014.xlsx]

## Sheet: S6 Table
S6 Table. Two-sample MR estimates for causal effects of insomnia on adverse pregnancy and perinatal outcomes in UKB and in the birth cohorts and FinnGen a
A. Based on SNP-insomnia associations from linear regression (the standard IV approach)
Outcome	Data source	Inverse variance weighted				Weighted median			MR-Egger
		OR (95% CI)	p	p for Q b		OR (95% CI)	p		OR (95% CI)	p	p for Q b	p for intercept c
Stillbirth	UKB split samples	1.26 (0.50, 3.15)	0.62	0.37 / 0.45 d		2.17 (0.57, 8.33)	0.26		1.63 (0.25, 10.80)	0.61	0.37 / 0.43 d	0.37 / 0.63 d
	Birth cohorts	0.55 (1.74×10-3, 171.91)	0.84	0.64		0.85(1.17×10-4, 6130.61)	0.97		3.47 (6.23×10-6, 1.93×106)	0.85	0.61	0.76
Miscarriage	UKB split samples	1.43 (1.01, 2.01)	0.04	0.46 / 0.84 d		1.31 (0.77, 2.21)	0.31		1.06 (0.52, 2.16)	0.87	0.44 / 0.83 d	0.67 / 0.38 d
	Birth cohorts + FinnGen	2.38 (1.26, 4.50)	0.008	0.32		2.08 (0.75, 5.74)	0.16		1.67 (0.40, 6.94)	0.48	0.3	0.59
Gestational diabetes	UKB split samples	5.85 (0.57, 60.34)	0.14	0.81 / 0.37 d		2.19 (0.06, 84.11)	0.67		0.17 (0.00 , 21.01)	0.47	0.87 / 0.34 d	0.05 / 0.75 d
	Birth cohorts + FinnGen	0.95 (0.39, 2.33)	0.91	0.72		1.19 (0.30, 4.65)	0.8		0.99 (0.14, 7.11)	0.99	0.69	0.97
Hypertensive disorders of pregnancy	UKB split samples	0.63 (0.16, 2.55)	0.52	0.26 / 0.99 d		0.42 (0.05, 3.60)	0.43		0.22 (0.00 , 15.56)	0.83	0.27 / 0.99 d	0.23 / 0.27 d
	Birth cohorts + FinnGen	2.91 (1.05, 8.05)	0.04	<0.001		2.14 (0.59, 7.75)	0.26		1.97 (0.20, 19.41)	0.56	<0.001	0.71
Perinatal depression	UKB split samples	3.33 (1.25, 8.85)	0.02	0.39 / 0.33 d		1.36 (0.31, 6.04)	0.69		0.34 (0.05, 2.54)	0.29	0.56 / 0.33 d	0.01 / 0.34 d
	Birth cohorts	4.68 (0.67, 32.86)	0.12	0.27		1.73 (0.10, 30.80)	0.71		1.78 (0.02, 161.44)	0.8	0.25	0.64
Preterm birth	UKB split samples	0.12 (0.01, 2.05)	0.14	0.69 / 0.59 d		0.33 (3.91×10-3, 27.22)	0.62		0.19 (5.45×10-4, 62.79)	0.57	0.69 / 0.58 d	0.35 / 0.45
	Birth cohorts + FinnGen	1.71 (0.67, 4.39)	0.26	0.06		1.18 (0.32, 4.39)	0.8		0.31 (0.04, 2.44)	0.27	0.09	0.07
Low offspring birthweight	UKB split samples	2.96 (1.59, 5.61)	0.001	0.01 / 0.03 d		1.56 (0.64, 3.79)	0.33		1.50 (0.39, 5.72)	0.55	0.02 / 0.02 d	0.10 / 0.93 d
	Birth cohorts	9.12 (0.72, 115.53)	0.09	0.36		2.54 (0.05, 121.09)	0.63		0.42 (1.29×10-3, 150.74)	0.77	0.37	0.26
High offspring birthweight	UKB split samples	1.38 (0.40, 4.80)	0.61	0.52 / 0.20 d		0.60 (0.09, 4.04)	0.6		1.31 (0.10, 17.18)	0.84	0.51 / 0.19 d	0.43 / 0.44 d
	Birth cohorts	20.32 (1.82, 226.43)	0.01	0.69		12.09 (0.26, 553.55)	0.2		25.07 (0.10, 6210.55)	0.26	0.66	0.93
B. Based on SNP-insomnia associations from logistic regression
Outcome	Data source	Inverse variance weighted			Weighted median				MR-Egger
		OR (95% CI) per 1 unit higher log-odds of insomnia	p		OR (95% CI) per 1 unit higher log-odds of insomnia		p		OR (95% CI) per 1 unit higher log-odds of insomnia	p
Stillbirth	UKB split samples	1.05 (0.86, 1.28)	0.62		1.18 (0.88, 1.58)		0.28		1.28 (0.83, 1.97)	0.61
	Birth cohorts	0.86 (0.47, 1.59)	0.64		0.85 (0.35, 2.05)		0.72		0.39 (0.03, 5.36)	0.49
	Meta-analysis	1.03 (0.85, 1.25)	0.75		1.14 (0.86, 1.50)		0.36		1.08 (0.72, 1.63)	0.7
Miscarriage	UKB split samples	1.08 (1.00, 1.16)	0.04		1.06 (0.95, 1.18)		0.3		1.01 (0.87, 1.18)	0.89
	Birth cohorts	1.10 (1.03, 1.15)	0.005		1.11 (1.00, 1.23)		0.05		1.17 (0.89, 1.55)	0.27
	Meta-analysis	1.09 (1.04, 1.15)	<0.001		1.09 (1.01, 1.17)		0.03		1.05 (0.91, 1.20)	0.51
Gestational diabetes	UKB split samples	1.46 (0.88, 2.43)	0.14		1.20 (0.54, 2.64)		0.65		0.67 (0.24, 1.92)	0.46
	Birth cohorts	0.98 (0.89, 1.08)	0.76		0.96 (0.83, 1.11)		0.58		0.86 (0.58, 1.26)	0.43
	Meta-analysis	1.00 (0.91, 1.10)	0.98		0.97 (0.84, 1.11)		0.64		0.83 (0.58, 1.19)	0.32
Hypertensive disorders of pregnancy	UKB split samples	0.91 (0.67, 1.23)	0.53		0.82 (0.53, 1.27)		0.38		0.94 (0.50, 1.76)	0.85
	Birth cohorts	1.12 (1.01, 1.25)	0.04		1.16 (1.02, 1.31)		0.02		1.15 (0.73, 1.80)	0.55
	Meta-analysis	1.10 (0.99, 1.21)	0.08		1.13 (1.00, 1.27)		0.05		1.07 (0.75, 1.54)	0.71
Perinatal depression	UKB split samples	1.30 (1.05, 1.61)	0.02		1.07 (0.78, 1.48)		0.67		0.80 (0.51, 1.23)	0.31
	Birth cohorts	1.20 (0.98, 1.48)	0.08		1.27 (0.94, 1.71)		0.12		1.40 (0.58, 3.38)	0.46
	Meta-analysis	1.25 (1.08, 1.45)	0.003		1.17 (0.94, 1.46)		0.16		0.89 (0.60, 1.31)	0.55
Preterm birth	UKB split samples	0.63 (0.34, 1.17)	0.14		0.76 (0.30, 1.93)		0.57		0.69 (0.19, 2.44)	0.56
	Birth cohorts	1.09 (0.99, 1.21)	0.09		1.12 (0.98, 1.29)		0.11		0.95 (0.63, 1.42)	0.79
	Meta-analysis	1.08 (0.97, 1.19)	0.15		1.11 (0.97, 1.28)		0.13		0.92 (0.62, 1.35)	0.67
Low offspring birthweight	UKB split samples	1.27 (1.10, 1.46)	0.001		1.10 (0.91, 1.34)		0.33		1.09 (0.82, 1.46)	0.56
	Birth cohorts	1.31 (1.00, 1.72)	0.05		1.39 (0.92, 2.10)		0.11		1.02 (0.32, 3.30)	0.97
	Meta-analysis	1.28 (1.13, 1.44)	<0.001		1.15 (0.97, 1.37)		0.12		1.09 (0.82, 1.44)	0.56
High offspring birthweight	UKB split samples	1.07 (0.82, 1.41)	0.6		0.90 (0.60, 1.35)		0.62		1.06 (0.61, 1.86)	0.83
	Birth cohorts	1.39 (1.07, 1.79)	0.01		1.52 (1.04, 2.24)		0.03		2.52 (0.85, 7.46)	0.1
	Meta-analysis	1.23 (1.02, 1.48)	0.03		1.19 (0.90, 1.57)		0.22		1.27 (0.77, 2.09)	0.34
a Birth cohorts include Avon Longitudinal Study of Parents and Children, Born in Bradford, and Norwegian Mother and Child Cohort Study.
b P-value for Q <0.05 suggests between-SNP heterogeneity.
c P-value for intercept <0.05 suggests unbalanced horizontal pleiotropy.
d The two P-values are from UKB dataset A on dataset B, and UKB dataset B on dataset A.
Abbreviations: CI, confidence interval; MR, Mendelian randomization; OR, odds ratio; SNP, single nulcleotide polymorphism; UKB, UK Biobank.
