# Supplementary material for: Associations between insomnia and pregnancy and perinatal outcomes: Evidence from mendelian randomization and multivariable regression analyses
Source: PLoS Med. 2022 Sep 6;19(9):e1004090. doi: 10.1371/journal.pmed.1004090 (PMC9488815; doi:10.1371/journal.pmed.1004090)
Supplement: S7 Table — (XLSX) [file pmed.1004090.s015.xlsx]

## Sheet: S7 Table
S7 Table. Characteristics of women in Avon Longitudinal Study of Parents and Children by insomnia at 32 weeks of gestation
Variable	Insomnia at 32 weeks of gestation (N=11,285)
	Yes	No
	Mean (standard deviation)
Maternal age at delivery (years)	27.2 (5.0)	28.7 (4.7)
Maternal height (cm)	163.5 (6.7)	164.3 (6.7)
Maternal body mass index (kg/m2)	23.2 (4.1)	22.8 (3.7)
Gestational age (weeks)	39.6 (1.7)	39.6 (1.7)
Offspring birthwieght (grams)	3430.2 (532.0)	3443.8 (514.5)
	N (%)
Insomnia at 18 weeks of gestation
Yes	1073 (9.5)	599 (5.3)
No	1984 (17.6)	6781 (60.1)
Maternal education a
O levels/GCSEs or equivalent and below	2464 (21.8)	4779 (42.3)
A levels/AS levels or equivalent	590 (5.2)	1956 (17.3)
College or university degree	262 (2.3)	1174 (10.4)
Household occupational social class
I Professional occupations	61 (0.5)	277 (2.5)
II Managerial and technical occupations	530 (4.7)	1918 (17.0)
III Skilled non-manual occupations	706 (6.3)	1991 (17.6)
III Skilled manual occupations	1018 (9.0)	2128 (18.9)
IV Partly skilled occupations	619 (5.5)	1053 (9.3)
V Unskilled occupations	186 (1.6)	293 (2.6)
Maternal smoking status in pregnancy
Ever	1011 (9.0)	1707 (15.1)
Never	2250 (19.9)	6104 (54.1)
Maternal drinking status in pregnancy
Ever	2089 (18.5)	5320 (47.1)
Never	1023 (9.1)	2215 (19.6)
Offspring sex
Male	1734 (15.4)	4071 (36.1)
Female	1612 (14.3)	3867 (34.3)
Gestational diabetes
Case	21 (0.2)	25 (0.2)
Control	2986 (26.5)	7317 (64.8)
Hypertensive disorders of pregnancy
Case	591 (5.2)	1220 (10.8)
Control	2736 (24.2)	6673 (59.1)
Perinatal depression
Case	406 (3.6)	388 (3.4)
Control	2544 (22.5)	7024 (62.2)
Preterm birth
Case	132 (1.2)	332 (2.9)
Control	2340 (20.7)	5688 (50.4)
Low offspring birthweight
Case	159 (1.4)	380 (3.4)
Control	3125 (27.7)	7426 (65.8)
High offspring birthweight
Case	63 (0.6)	132 (1.2)
Control	3125 (27.7)	7426 (65.8)
a O level, General Certificate Education (GCE) Ordinary Level; GCSE, General Certificate of Secondary Education; A level, GCE Advanced level; AS level, GCE Advanced Subsidiary level.
